# Supplementary material for: The Physical and Genetic Framework of the Maize B73 Genome
Source: PLoS Genet. 2009 Nov 20;5(11):e1000715. doi: 10.1371/journal.pgen.1000715 (PMC2774505; doi:10.1371/journal.pgen.1000715)
Supplement: Table S2 — Contig number and orientation change after merging and breaking. (0.03 MB XLS) [file pgen.1000715.s002.xls]

## Sheet: changes
Table S2. Contig number and orientation change after merging and breaking
Old Ctg	New Ctg	Change		Old Ctg	New Ctg	Orient Change	Merge/Broken Change
11	10	merged		13	13	R
21	20	merged		19	19	R
25	24	merged		23	23	R
34	33	merged		28	28	R
35	33	broken & merged		29	29	R
35	336	broken & merged		35	336	R	merged
43	167	broken & merged		43	167	R	broken & merged
47	46	merged		45	45	R
53	120	broken & merged		51	51	R
53	80	broken & merged		54	54	R
55	54	merged		55	54	R	merged
57	56	merged		85	85	R
58	56	merged		127	127	R
63	206	broken & merged		150	150	R
64	63	merged		152	152	R
65	63	merged		159	159	R
66	63	merged		161	48	R	broken & merged
73	72	merged		165	165	R
79	241	broken & merged		169	169	R
91	199	broken & merged		172	172	R
91	90	broken & merged		178	169	R	merged
94	92	merged		189	196	R	merged
114	113	merged		190	190	R
116	115	merged		196	196	R
123	122	merged		197	197	R
125	124	merged		198	198	R
132	131	merged		218	218	R
133	131	merged		226	223	R	merged
137	136	merged		230	230	R
139	138	merged		231	231	R
146	145	merged		232	231	R	merged
148	147	merged		267	267	R
157	156	merged		268	268	R
161	115	broken & merged		277	277	R
161	48	broken & merged		284	284	R
177	244	merged		300	300	R
178	169	merged		301	301	R
189	196	merged		302	302	R
208	207	merged		307	307	R
213	212	merged		328	328	R
222	90	merged		331	331	R
224	223	merged		333	333	R
226	223	merged		336	336	R
229	228	broken & merged		339	339	R
229	376	broken & merged		344	344	R
232	231	merged		347	347	R
235	234	merged		350	350	R
236	234	merged		355	355	R
239	238	merged		367	367	R
240	238	merged		371	283	R	broken & merged
243	242	merged		379	344	R	merged
258	257	merged		396	398	R	merged
275	274	merged		410	410	R
278	277	merged		415	414	R	merged
279	265	merged		421	90	R	broken & merged
288	287	merged		423	401	R	merged
290	289	merged		424	36	R	merged
305	304	merged		432	432	R
310	309	merged		433	433	R
314	313	merged		434	333	R	merged
319	318	merged		436	131	R	merged
321	320	merged		437	437	R
323	322	merged		440	263	R	merged
342	329	merged		443	435	R	merged
351	350	merged		446	90	R	merged
357	356	merged		448	448	R
359	358	merged		449	449	R
361	360	merged		451	451	R
371	283	broken & merged		454	15	R	merged
371	370	broken & merged		455	84	R	merged
379	344	merged		456	456	R
396	398	merged		457	457	R
407	406	merged		459	459	R
415	414	merged		461	197	R	merged
421	347	broken & merged		467	467	R
421	90	broken & merged		470	470	R
422	299	merged		478	301	R	merged
423	401	merged		479	332	R	merged
424	36	merged		490	490	R
434	333	merged		494	494	R
436	131	merged		496	392	R	merged
440	263	merged		498	117	R	merged
443	435	merged		706	103	R	merged
446	90	merged		710	14	R	merged
454	15	merged		716	269	R	merged
455	84	merged		717	393	R	merged
461	197	merged		720	43	R	merged
472	281	merged
476	262	merged
478	301	merged
479	332	merged
481	167	merged
488	120	merged
489	135	merged
496	392	merged
497	470	merged
498	117	merged
501	325	merged
508	31	merged
510	448	merged
511	33	merged
512	438	merged
514	103	merged
515	438	merged
516	181	merged
517	264	merged
520	367	merged
530	399	merged
536	299	merged
541	128	merged
585	165	merged
677	167	merged
692	399	merged
693	438	merged
695	117	merged
696	425	merged
700	470	merged
705	330	merged
706	103	merged
708	328	merged
710	14	merged
713	14	merged
716	269	merged
717	393	merged
718	170	merged
720	43	merged
