# Supplementary material for: The Physical and Genetic Framework of the Maize B73 Genome
Source: PLoS Genet. 2009 Nov 20;5(11):e1000715. doi: 10.1371/journal.pgen.1000715 (PMC2774505; doi:10.1371/journal.pgen.1000715)
Supplement: Table S3 — Genetic markers and their genetic, physical, and RefGen_v1 positions. (1.80 MB XLS) [file pgen.1000715.s003.xls]

## Sheet: 2008Frame
Table S3. Genetic markers and their genetic, physical, and RefGen_v1 positionsa
Marker	map chr	Genetic position	F/P	remarks	seq ac	pseudo chr	identity	length	s_start	s_end	e_value	clone	FPC contig
gpm79e	1	-144	P	LHRF Gnp2004 1	AI759083	1	85.27	129	269062690	269062818	2e-20	c0401I04	56
bnl(tas1h)	1	-108.2	P		S46925	1	94.92	374	425976	425603	3e-166	c0014I07	1
gpm222b	1	-55.8	P	LHRF Gnp2004 1	AW424660	3	98.83	341	147968909	147968569	0	c0326O12	128
csu804b(dnp)	1	-40.1	P		W21728	1	86.04	265	2725824	2725560	2e-55	b0105G05	2
umc1041	1	-30.5	P		G44698	1	97.69	389	6136344	6135958	0	c0031A16	4
rgpc654	1	-29	P		AU093175	1	93.88	147	4214061	4214206	3e-55	b0348A06	3
phi056(tub1)	1	-11.7	P		X52878	1	97.57	2471	2022607	2025060	0	c0363D20	1
telomere1S	1	0	F		S46926	1	98.29	117	395312	395196	4e-54	c0014I07	1
bnl(tas1c)	1	0	P		S46925	1	94.92	374	425976	425603	3e-166	c0014I07	1
umc1354	1	0	F		AI857154	1	100	574	1862940	1862367	0	b0231H08	1
gpm27	1	1.7	P		AI600607	1	99.43	527	984622	984097	0	c0104D10	1
bnlg149	1	2.37	P		CC149140	1	99.79	485	186496	186012	0	c0055P12	1
umc1613	1	2.5	P		BE510710	1	99.22	255	1774245	1773991	3e-136	c0320K16	1
bnlg1124	1	2.5	P		CC790991	1	99.33	447	2018922	2018476	0	c0363D20	1
tub1 (CBM 1.01)	1	2.5	F		X52878	1	97.57	2471	2022607	2025060	0	c0363D20	1
csu738	1	2.5	P		AA143916	1	97.78	90	2193868	2193779	4e-38	b0313O01	1
gpm113b	1	2.5	P	cIBM2006 1	AI939829	4	98.56	209	240187323	240187531	8e-107	c0106A09	200
bnlg109	1	2.52	P	IBM2 FPC0507 1	AC177837	1	100	5000	22546716	22730847	0	c0054L09	8
gpm705a	1	2.52	P	IBM2 FPC0507 1	AW181215	1	94.95	198	22963940	22964137	3e-82	c0287H02	8
IDP762	1	2.7	P		AI622393	1	100	550	143302	143851	0	c0055P12	1
pza01870	1	5.23	P		BV148331	1	99.7	338	2677982	2678319	0	b0105G05	2
umc2546	1	5.39	P		CK827938	1	98	450	978071	977623	0	c0104D10	1
gpm325a	1	6.65	P		AI737412	1	96.73	153	2785057	2784905	4e-68	b0105G05	2
btf3	1	7.8	P		AY103817	1	100	467	2786466	2786000	0	b0105G05	2
dmt103b	1	8.57	P		AF242320	1	88.62	1134	2913662	2914792	0	c0178F14	2
gpm699d	1	10.35	P		CF053582	1	81.27	363	2023551	2023193	7e-41	c0363D20	1
gpm923	1	10.5	P		CX129607	1	100	296	1184148	1184443	1e-165	b0394G24	1
IDP4008	1	10.5	P		AC212723	1	100	5000	2817650	2862191	0	c0121K16	2
umc1177	1	10.5	F		AY108705	1	99.83	573	2973694	2973122	0	c0178F14	2
umc1566	1	16.5	F		BG268064	1	96.12	516	3109235	3108724	0	b0577A04	2
gpm319	1	16.5	P		AY107872	1	100	382	3172623	3172242	0	c0204L05	2
mHbrBT90-Mo17	1	19.23	P		AC212723	1	100	5000	2817650	2862191	0	c0121K16	2
pza01271	1	20	P		AY103682	1	100	485	1954093	1953609	0	c0363D20	1
IDP1447	1	21.6	P		BM350700	1	99.24	529	3603701	3603173	0	c0103P04	3
pza03613	1	22.7	P		DMT107	1	100	6215	2909557	2915771	0	c0178F14	2
bnl5.62a	1	22.8	F		RFLPbnl5.62	1	100	502	3602545	3603046	0	c0103P04	3
IDP1464	1	22.85	P		BM340087	1	99.65	284	3972710	3972993	7e-156	c0245A03	3
fus6	1	24.3	P		BT017931	1	99.7	336	3527741	3527406	0	b0108P10	3
mHbrMA80-B73	1	25.58	P		AC190762	1	100	5000	4094619	4214598	0	b0348A06	3
mmp102	1	26.1	F		AZ916031	1	100	1194	3682465	3681272	0	c0103P04	3
csu589	1	31.01	P		CC832284	1	98.02	555	4203044	4202491	0	b0348A06	3
AY110314	1	31.1	F		AY110314	1	91.74	242	3706203	3705962	5e-95	c0103P04	3
umc1619	1	31.1	P		AY107920	1	99.82	571	3996679	3996109	0	c0245A03	3
gpm655	1	31.1	P		AW146629	1	99.31	144	4047689	4047832	3e-72	c0245A03	3
umc1292	1	32.53	P		AI948373	1	100	509	5384214	5383706	0	c0021F05	3
mHbrMT194-Mo17	1	33.18	P		AC190762	1	100	5000	4094619	4214598	0	b0348A06	3
gpm153	1	37.78	P		AY104892	1	100	589	4430197	4429609	0	c0430M07	3
cl15090_1	1	37.78	P		AY110301	1	100	164	4491208	4491045	2e-86	c0430M07	3
gpm907b	1	37.78	P		CX129591	1	97.72	219	4693297	4693514	5e-107	c0235C22	3
umc94a	1	40.3	F		RFLPumc94	1	100	504	4242739	4242236	0	c0170B18	3
mon03077::Ac	1	40.38	P		AY618478	1	87.98	1057	3995706	3996722	0	c0245A03	3
gpm331	1	40.39	P		CD978571	1	100	161	4171580	4171740	4e-85	b0348A06	3
bnl8.05a	1	40.4	P	UMC 98 1	RFLPbnl8.05	6	99.35	465	155955951	155955488	0	c0217B22	287
IDP2420	1	41.98	P		BM269093	1	99.69	327	4731312	4731638	0	c0235C22	3
umc164c	1	43.39	P		EU728691	1	98.75	1280	4723014	4721745	0	c0235C22	3
dcl101	1	43.91	P		AI901409	1	94.69	490	4429350	4429837	0	c0430M07	3
csu680a	1	44.29	P		AA072453	1	97.02	168	5421068	5420901	6e-76	c0021F05	3
lim179	1	48.7	F		AC191351	1	100	5000	4587603	4773865	0	c0235C22	3
uce3	1	49.02	P		AY106327	1	100	561	4956820	4957380	0	c0292L05	3
knox1	1	49.02	P		AC194428	1	100	5000	4967881	5097323	0	c0161G04	3
IMR8	1	49.22	P		AC194428	1			4967881	5097323		c0161G04	3
IDP755	1	54.15	P		AI491473	1	100	373	5366859	5366487	0	b0378F10	3
AY107629	1	56.31	P		AY107629	1	99.28	690	5299995	5300684	0	c0332O07	3
bnlg1179	1	56.31	P		CC751616	1	99.51	814	5371113	5371926	0	b0378F10	3
IDP3811	1	56.81	P		AC190825	1	100	5000	5347015	5383540	0	b0378F10	3
mmp49	1	57.8	F		AZ916287	1	99.87	761	5061826	5062585	0	c0161G04	3
cdo1081a	1	59.5	F		AA231841	1	88.56	236	5320306	5320540	7e-65	c0332O07	3
cdo63	1	59.5	P		BE439118	1	91.89	37	5366523	5366487	0.0006
mHbrBG93-Mo17	1	62.11	P		AC190762	1	100	5000	4094619	4214598	0	b0348A06	3
umc1305	1	65.64	P		AI947344	1	96.89	193	7958821	7959010	1e-89	b0467F05	4
asg31	1	66.9	F		RFLPasg31	1	99.63	271	5773380	5773110	2e-148	c0419D22	3
gpb1	1	67.98	P		AI973474	1	99.77	433	6386052	6385620	0	c0023F20	4
mlo1	1	68.3	P		AY110401	1	98.39	372	6221539	6221168	0	b0448P23	4
cdo507a(ant)	1	68.52	P	UMC 98 1	BE439279	no hit
gpm280a	1	69.55	P		AY104389	1	100	569	5858664	5859232	0	c0043C18	3
umc2523	1	70.71	P		CF637835	1	96.65	328	5385695	5386015	8e-156	c0021F05	3
gpm514c	1	70.97	P	LHRF Gnp2004 1	CF011525	5	98.8	582	211122910	211122331	0	c0455L23	253
php20537b	1	71.1	F		RFLPphp20537	1	93.53	417	6887506	6887091	9e-173	c0021N17	4
asg59a	1	71.1	P		INTBLasg59a	1	97.96	343	7004437	7004096	8e-176	c0477G13	4
phm2244	1	71.22	P		BV111729	1	95.69	116	5562787	5562672	5e-46	c0021F05	3
ufg31	1	73.3	F		BH417863	1	87.76	286	6887433	6887153	1e-72	c0021N17	4
gpm330	1	73.59	P		CD978291	1	98.62	217	5776083	5775867	2e-111	c0419D22	3
ufg33	1	73.7	F		BH417863	1	87.76	286	6887433	6887153	1e-72	c0021N17	4
ufg32	1	74.5	F	IBM2 1	BH418243	1	98.31	59	245365877	245365819	1e-21	c0473D23	50
ufg34	1	76.1	F		BH417863	1	87.76	286	6887433	6887153	1e-72	c0021N17	4
uaz260b(rpL5)	1	79.06	P		T15285	1	92.5	120	7128633	7128514	1e-39	c0477G13	4
rgpc385a(rpL5)	1	79.06	P		D15270	1	92.06	63	7129464	7129402	1e-14	c0477G13	4
cdo20a	1	79.06	P		BE439080	1	93.85	65	7156084	7156148	2e-18	b0329E12	4
umc1106	1	79.25	P		AY107687	1	100	499	6513319	6512821	0	c0373O14	4
AY108650	1	79.25	P		AY108650	1	98.31	414	6772046	6772456	0	c0021N17	4
gst10	1	81.57	P		AY104571	1	100	660	7830230	7829571	0	c0281I14	4
gpm495	1	82.13	P		CF007556	1	98.35	363	7310892	7310530	0	c0573J07	4
gpm83b	1	82.43	P		AI770496	1	91.75	206	5768159	5768361	2e-69	c0419D22	3
phm6238	1	82.49	P		AY104115	1	100	227	7157560	7157334	6e-124	b0329E12	4
gpm767	1	82.62	P		CX129451	1	100	153	6182745	6182593	2e-80	b0448P23	4
bnlg1014	1	82.8	F		CC754413	1	97.75	534	6917326	6916793	0	b0262D19	4
cat2	1	83.03	P		AY107763	1	100	497	7123403	7122907	0	c0477G13	4
gst11	1	83.03	P		AY103672	1	99.9	954	7788141	7787188	0	c0281I14	4
umc1363a	1	83.7	F		AY107332	1	99.86	736	7322208	7322943	0	c0573J07	4
gst12	1	85.2	F		AF244677	1	100	809	7823330	7822522	0	c0281I14	4
umc1269	1	86.3	F		AI947344	1	96.89	193	7958821	7959010	1e-89	b0467F05	4
csu454(gst)	1	86.36	P		AA011860	1	98.88	179	7827365	7827187	2e-92	c0281I14	4
umc2012	1	87.4	P		CC761264	1	99.46	743	7396551	7397292	0	c0573J07	4
umc1977	1	89.2	F		BE050729	1	100	133	8327074	8327206	3e-68	c0173B05	4
cl3927_1a	1	89.2	P		BV139989	1	100	440	8367722	8368161	0	c0173B05	4
umc2215	1	89.82	P		BI097678	1	92.65	340	10408724	10409054	3e-126	c0199G04	5
smt2	1	90.53	P		AW076488	1	94.09	203	7994240	7994041	2e-79	b0467F05	4
npi97a	1	90.53	P		RFLPnpi97	1	99.77	444	8237676	8237233	0	c0391N24	4
gst31	1	90.59	P		AY103844	1	100	569	8075924	8075356	0	c0476C14	4
IDP553	1	90.59	P		BM073565	1	98.37	306	8098858	8099163	7e-159	c0476C14	4
prc3	1	90.63	P		AW574491	1	99.26	270	8510362	8510093	2e-145	c0339P04	4
gpm146a	1	90.65	P	LHRF Gnp2004 1	AW066102	1	86.09	115	239672356	239672470	3e-19	c0044J02	49
umc1484	1	90.8	P		AY105975	1	99.86	693	9418427	9419119	0	c0183M02	4
IDP4043	1	91.01	P		AC195884	1	100	5000	7400918	7586380	0	c0268C14	4
umc1948	1	91.5	P		AY112599	1	92.88	365	8530571	8530925	2e-146	c0339P04	4
php20603	1	91.7	F		RFLPphp20603	1	100	469	8529344	8529812	0	c0339P04	4
bnlg1112	1	91.82	P		AC190706	1	100	5000	9922427	10045647	0	b0564F11	4
mHbrBG109-Mo17	1	92.73	P		AC191040	1	100	5000	11732896	11839430	0	c0438O07	5
pco098394	1	93.49	P		BV129969	1	100	398	9023654	9024051	0	b0491E20	4
IDP1437	1	93.58	P		BM349877	1	99.38	650	9545496	9546145	0	c0360C06	4
cl4845_1	1	94.47	P		AY110598	1	96.31	949	9272486	9273432	0	c0399B23	4
cl10432_1	1	94.47	P		AY111431	1	97.66	299	9300442	9300740	3e-149	c0399B23	4
IDP847	1	94.71	P		BM075057	1	100	431	10062316	10061886	0	c0151B16	5
jpsb201b	1	96.66	P		BH245307	1	85.07	134	9425408	9425276	2e-20	c0183M02	4
gpm790	1	96.99	P	LHRF Gnp2004 1	CX129474	no hit
gpm125	1	97.82	P		AY112260	1	99.83	595	9691182	9691776	0	b0121F23	4
rz444c	1	98.29	P	IBM1 1	AA231782	8	91.87	209	167986008	167986216	2e-73	c0257O18	363
lls1	1	98.8	P		U77345	1	98.3	528	10068854	10069381	0	c0151B16	5
php20689	1	101.1	F	IBM2 1	RFLPphp20689	no hit
umc1685	1	103	F		CC146735	1	94.72	758	8275183	8274426	0	c0391N24	4
lls1	1	103	P		U77345	1	98.3	528	10068854	10069381	0	c0151B16	5
mmp93	1	103.2	F		AZ916508	1	95.43	219	10195331	10195547	7e-95	c0151B16	5
cl15737_-2	1	104.15	P		AY112113	1	98.21	391	10934401	10934790	0	c0085G22	5
umc1222	1	104.84	P		G54891	1	95.95	74	10971266	10971193	3e-26	c0085G22	5
cdo353c	1	105.11	P		AI978368	1	83.43	169	11554627	11554795	5e-23	c0525B23	5
gpm557b	1	108.3	P		BM079505	1	99.33	447	11371118	11371562	0	c0103L07	5
IDP3928	1	108.3	P		AC190650	1	100	5000	11417248	11529126	0	b0227J07	5
IDP4009	1	108.3	P		AC190650	1	100	5000	11417248	11529126	0	b0227J07	5
umc1160	1	108.3	F		AI586523	1	99.78	450	11658225	11657776	0	c0525B23	5
gpm584	1	109.27	P		CF026771	1	98.97	484	12101634	12101151	0	b0269D18	5
gpm346b	1	109.8	P		CD981929	1	96.9	129	12161834	12161706	3e-56	b0269D18	5
gpm33e	1	110.22	P	cIBM2006 1	AI622068	1	84.03	119	233607064	233606946	2e-14	c0421D08	46
umc2224	1	110.9	F		BI245232	1	95.73	539	12125158	12125682	0	b0269D18	5
rab30	1	111.57	P		X59138	1	99.02	922	12209110	12208191	0	c0071C02	5
gpm556	1	112.16	P		CF021788	1	100	127	12477545	12477671	2e-64	c0347P19	5
uaz146b(rps28)	1	112.2	P		T18654	1	92.27	194	14045741	14045934	4e-70	c0009K17	6
uaz2a	1	112.2	P	BNL 95 1	T18748	7	95.45	286	159820963	159820684	6e-130	c0238K23	325
umc2595	1	112.66	P	SSR B73 x Mo17 Davis 1	CF632236	8	99.38	323	162752147	162752469	1e-176	b0631E12	362
gsr1	1	114.08	P		T12723	1	100	152	12906723	12906572	4e-80	c0120D10	5
umc157a(chn) (CBM 1.02)	1	114.4	P		G10823	1	100	300	12357364	12357663	4e-168	c0140E02	5
umc2504	1	115.16	P		CK347399	1	97.44	429	10793478	10793050	0	c0085G22	5
gpm199c	1	117.24	P	cIBM2006 1	AW331066	3	99.04	104	200201714	200201611	2e-48	b0386N07	142
IDP1425	1	119.7	P		BM332887	1	99.84	607	12791376	12791982	0	c0120D10	5
IDP2403	1	120.91	P		BM348600	1	99.45	364	12919468	12919831	0	c0120D10	5
IDP1461	1	120.91	P		BM340681	1	98.41	504	13009546	13010047	0	c0382J22	5
mmp68	1	123.6	F		AZ916449	1	99.66	593	14056112	14055521	0	c0009K17	6
ms26	1	124.7	P		AF366297	1	100	627	14461109	14460483	0	c0108H01	6
umc2225	1	124.7	F		BG841287	1	99.53	645	14791695	14791053	0	c0019O03	6
esr2	1	124.98	P		AY108878	1	100	561	14198004	14198564	0	c0008L01	6
bnlg1178	1	125.02	P		CC783594	1	97.86	702	14018002	14018702	0	c0009K17	6
esr3	1	125.02	P		X99970	1	100	484	14222631	14222148	0	c0008L01	6
esr1	1	125.02	P		AY108993	1	100	488	14235875	14235388	0	c0008L01	6
IMR7	1	125.36	P		AC201773	1	100	5000	13451885	13615331	0	c0397N22	6
gpm880f	1	127.29	P		CX129564	1	96.69	121	13099215	13099095	1e-51	b0480E13	6
csu1171	1	127.3	F		AF377719	1	100	468	14578437	14578904	0	c0108H01	6
pco117644	1	127.3	P		AY106663	1	100	402	14578554	14578955	0	c0108H01	6
gpm904b	1	127.95	P		CX129588	1	94.35	177	13729729	13729553	1e-70	c0400P17	6
mHbrMA99-Mo17	1	127.98	P		AC189098	1	100	5000	15741320	15874467	0	c0162D01	6
pco082944	1	129.08	P		AY108143	1	99.79	486	14898576	14899060	0	c0011E23	6
umc1166	1	133.6	F		AI438624	1	99.26	541	14898503	14899043	0	c0011E23	6
sut1	1	133.6	P		AY107070	1	99.27	409	15020327	15020735	0	c0107E10	6
IDP29	1	138.52	P		AW355934	1	91.88	160	16201668	16201511	1e-53	c0175H05	7
IDP829	1	138.52	P	cIBM2006 1	BM337524	1	96.36	55	34451211	34451157	7e-17	c0213M06	10
AY107207	1	139.41	P		AY107207	1	100	367	15365180	15365546	0	c0480C20	6
umc1568	1	141.8	F		AY109469	1	94.01	317	15756894	15756588	2e-127	c0162D01	6
IDP3783	1	141.81	P		AY105936	1	100	259	16129181	16128923	3e-143	c0027C20	6
IDP407	1	143.5	P		AY106035	1	100	302	16314000	16313699	1e-168	c0175H05	7
bnlg1429	1	143.5	F	IBM2 1	AC193376	4	100	5000	47103075	47293282	0	c0512M08	435
T1-2(4464)(1)	1	144	P		DQ123890	1	99.36	1255	12358618	12357364	0	c0140E02	5
pza02094	1	145.12	P		BV150932	1	99.68	317	15725913	15725597	3e-175	c0175D12	6
IDP209	1	145.97	P		BM073383	1	99.86	695	15736829	15737523	0	c0175D12	6
umc115	1	146.9	P		RFLPumc115	1	93.27	490	14883001	14882529	0	c0019O03	6
php20640	1	146.9	F		RFLPphp20640	1	99.15	352	16774205	16773854	0	c0151F11	7
pza02393	1	147.46	P		AY109573	1	97.17	778	16530102	16530879	0	b0333B20	7
csu680c	1	148.52	P	UMC 98 1	AA072453	1	97.02	168	5421068	5420901	6e-76	c0021F05	3
rgpc1122c(rpL15)	1	148.52	P		D15704	1	81.75	137	20135391	20135257	8e-10	c0212J16	8
pzb00648	1	148.8	P		BV709246	1	100	322	17595322	17595001	0	c0365I14	8
pds1	1	148.8	P		AI586830	1	96.72	244	17601212	17600970	1e-114	c0365I14	8
pzb00718	1	148.8	P		BV709601	1	100	178	17601556	17601379	1e-95	c0365I14	8
IDP658	1	149.45	P	IBM2 FPC0507 1	AI391902	1	100	460	4967651	4967192	0	c0292L05	3
pco094430	1	150.65	P		AY107000	1	100	612	17680228	17680839	0	c0365I14	8
cl244_1	1	150.65	P		AY111785	1	98.76	1045	17764524	17763480	0	c0245B10	8
npi411b	1	152.71	P		RFLPnpi411b	1	99.61	256	18511941	18511686	1e-139	c0527J11	8
csu691	1	153.02	P		AA072461	1	97.52	121	24319995	24319875	2e-54	c0394L17	9
gpm283b	1	153.07	P	cIBM2006 1	CD972469	3	99.15	235	162187049	162187283	6e-125	c0197M17	131
bnlg1627	1	154.3	P		CC826827	1	99.69	655	18918656	18919310	0	b0128F16	8
IDP343	1	154.38	P		AI739879	1	100	453	18068895	18068443	0	c0092J03	8
IDP622	1	154.63	P		BM073635	1	99.81	538	18627273	18626736	0	b0546B07	8
IDP871	1	157.87	P		BM080714	1	100	113	19919963	19919851	4e-56	b0106O08	8
csu860b	1	158.01	P		W21776	1	89.6	125	25466624	25466748	2e-30	b0537N19	9
umc1467	1	158.4	P		AI739843	1	99.83	584	20345865	20345282	0	b0589D19	8
IDP673	1	158.43	P		BM073678	1	98.29	703	21557964	21557262	0	c0523B09	8
umc1976	1	160.6	F		BE050768	1	95.24	210	21557488	21557696	6e-88	c0523B09	8
ltk1	1	161	P		AF023164	1	98.98	392	17590118	17590507	0	c0057C05	8
vp5	1	161	P		U37285	1	98.73	316	17596049	17596364	3e-167	c0365I14	8
npi109a	1	163.27	P		RFLPnpi109	1	99.57	469	20000827	20001295	0	c0392F19	8
pco148373a	1	164.22	P		AY107789	1	100	742	21457094	21457835	0	c0523B09	8
gpm667	1	164.29	P		CF040862	1	99.6	253	21345725	21345473	9e-138	b0157E15	8
gpm774d	1	164.41	P		CX129458	1	98.68	227	20456508	20456282	4e-117	c0425E16	8
umc2226	1	165.8	P		AY105323	1	99.76	423	21748842	21748420	0	c0320L02	8
mmp135	1	166	F		AZ916085	1	100	118	22915603	22915720	6e-60	c0287H02	8
umc2614	1	166.06	P		AC211632	1	100	5000	22764782	22764931	0	c0529H10	8
npi209b	1	169.54	P		RFLPnpi209	1	91.59	214	22799836	22800048	2e-72	c0529H10	8
phm13619	1	169.65	P		AY110084	1	97.23	470	22281276	22281745	0	c0305F18	8
bnlg1953	1	170	F		CC741386	1	99.7	673	23772638	23771966	0	c0462P14	9
sfp1	1	170	P		AF016306	1	100	178	24501787	24501610	6e-95	c0017C24	9
mon03080::Ac	1	170.01	P		AY618477	1	98.39	373	22288256	22287884	0	c0305F18	8
gpm768	1	170.01	P		CX129452	1	100	234	23664649	23664882	7e-129	c0181D22	9
gpm291	1	170.02	P		AY106086	1	100	435	24681282	24681716	0	b0139O01	9
lpa1	1	170.04	P		AF056326	1	100	250	25334468	25334219	2e-137	c0012J10	9
phm3226	1	170.81	P		AW267577	1	100	559	22600958	22601516	0	c0054L09	8
pza02487	1	170.81	P		BV145058	1	99.64	274	22601214	22601486	1e-149	c0054L09	8
phm4531	1	171.59	P		AY107791	1	99.73	376	22917375	22917750	0	c0287H02	8
gpm536c	1	174.23	P	LHRF Gnp2004 1	CF015677	1	84.96	419	289539321	289538904	1e-83	b0224A21	63
jpsb115c	1	174.5	P		BH245269	1	100	73	23227285	23227213	3e-32	c0292K18	8
umc2204	1	175.52	P		AY108191	1	100	709	23267403	23268111	0	b0645G21	8
gpm775	1	175.6	P	IBM2 FPC0507 1	CX129459	1	99.09	110	2523596	2523705	4e-52	c0121M23	2
umc1711	1	176.69	P		AW562664	1	99.61	254	25511239	25510986	4e-138	b0537N19	9
gpm167b	1	176.82	P	LHRF Gnp2004 1	AW331450	1	95.87	121	3851796	3851916	3e-49	c0282J11	3
gpm329d	1	177.1	P	LHRF Gnp2004 1	CD978130	1	100	338	289539071	289539408	0	b0224A21	63
IDP466	1	177.79	P		BE345435	1	97.57	329	25245033	25244705	5e-165	c0005M17	9
IDP4048	1	178.99	P		AC211140	1	100	5000	25698266	25869306	0	c0159B04	9
csu320a	1	180.26	P		T26949	1	100	99	26808975	26809073	2e-48	c0201N06	9
IDP2552	1	180.62	P	cIBM2006 1	AI734481	5	99.21	378	213313113	213312736	0	c0087B09	254
rz742a	1	181.83	P		G73625	1	100	49	26727993	26728041	2e-18	c0201N06	9
rz103b	1	181.83	P	CU 98 1	AI096144	3	90.19	214	228077822	228078030	1e-55	c0491E21	151
pzb01957	1	185.55	P		MAGIPZB01957	1	100	695	26283010	26283704	0	c0042H19	9
bnl9.13	1	185.7	P		RFLPbnl9.13	1	94.48	163	26619792	26619952	1e-63	b0250M18	9
zmm14	1	190.4	P		AJ005338	1	100	258	26776094	26775837	1e-142	c0201N06	9
bnlg1007	1	190.53	P		AC211701	1	100	5000	26648076	26829500	0	c0201N06	9
gln6	1	192	P		AY109349	1	99.35	308	28083194	28082887	2e-167	c0476C04	9
umc2561	1	193.18	P		CF627975	1	98.7	540	31927744	31928281	0	c0009H16	10
IDP645	1	195.56	P		BM334344	1	100	319	27608082	27607764	3e-179	c0392G03	9
IDP810	1	195.56	P		BM336433	1	99.48	388	27608151	27607764	0	c0392G03	9
crr8	1	196.02	P		AB060130	1	99.63	1340	28525357	28526696	0	c0013D11	9
bnlg1803	1	196.17	P		AC177914	1	100	5000	28491374	28711398	0	c0013D11	9
uaz267	1	198.4	P	BNL 95 1	T14782	3	99.02	407	8770691	8771096	0	c0130B06	112
mon00192::Ac	1	198.4	P		AY559223	1	93.73	335	27627840	27628171	7e-136	c0392G03	9
umc76a (CBM 1.03)	1	198.4	F		G10866	1	96.61	295	29364559	29364266	4e-140	c0380M20	9
umc243b	1	198.4	P		RFLPumc243	1	95.62	274	30395663	30395936	6e-125	b0394M02	10
bnl5.21c	1	198.4	P	BNL 95 1	RFLPbnl5.21	7	97.22	468	153248548	153248082	0	c0127N17	322
mon00106::Ac	1	198.5	P		AY559176	1	99.61	770	28557629	28556861	0	c0013D11	9
ufg78	1	199.7	P	IBM2 1	BH417924	1	96.61	59	245365877	245365819	1e-19	c0473D23	50
cdo1387b(emp70)	1	201.5	P		AA231831	1	90.37	218	31792046	31792263	4e-69	c0009H16	10
gpm518	1	203.01	P	cIBM2006 1	CF011839	5	98.81	337	75234314	75233979	6e-180	b0584H16	223
gpm569	1	203.01	P	cIBM2006 1	CF025181	8	100	226	131863053	131862828	1e-123	c0180K12	354
gpm748b	1	204.37	P	cIBM2006 1	CF061889	1	94.9	98	122858733	122858636	2e-35	c0539P20	29
umc2383a	1	204.95	P		AY107551	1	97.93	723	30308108	30308820	0	b0437A15	10
umc2559	1	204.96	P	SSR B73 x Mo17 Davis 1	CK828014	7	94.31	334	1923993	1923669	3e-139	c0190L04	293
lim122	1	205	F		CC785751	1	100	613	29325149	29325761	0	c0380M20	9
IDP2362	1	205.37	P		AY103734	1	99.84	1262	30396424	30395163	0	b0394M02	10
IDP2385	1	205.37	P		BM335300	1	97.72	263	30862724	30862986	1e-131	c0438M11	10
cdo189a	1	205.37	P		BE439263	1	87.78	90	34902978	34902889	2e-16	c0292P10	10
cdo541	1	205.37	P	CU 98 1	BE439139	no hit
IDP1614	1	205.73	P		AW067314	1	100	165	30871705	30871541	3e-87	c0438M11	10
toc35	1	206.94	P		AJ271049	1	98.88	356	32246792	32246437	0	b0044N13	10
umc162b	1	208.4	P		RFLPumc162	1	97.7	479	31940638	31940162	0	c0009H16	10
umc1073	1	208.5	F		AI396479	1	96.88	417	32940689	32941104	0	c0166L03	10
bnlg176	1	208.6	P		AC187834	1	100	5000	29870501	29968575	0	b0148K19	10
bnl10.38a	1	208.6	P	BNL 95 1	RFLPbnl10.38	1	97.96	147	88724092	88723946	1e-69	c0400H01	24
umc1403	1	210.6	F		AY105374	1	100	242	33193978	33194219	3e-133	c0038B24	10
pza02490	1	210.75	P		AW056150	1	99.11	224	32627824	32627601	1e-117	c0227O21	10
hsp26	1	211	P		L28712	1	99.5	595	33532040	33532634	0	c0102N13	10
IDP1410	1	211.27	P		AW497894	1	90.07	282	33197860	33197585	7e-88	c0038B24	10
gpm858e	1	211.5	P		CX129542	1	96.05	76	25276408	25276481	2e-26	c0005M17	9
IDP701	1	217.54	P		AW042383	1	92.66	354	37599922	37599582	1e-132	c0261A24	10
umc230	1	218.4	F		INTBLumc230	1	90.36	249	35004312	35004082	1e-73	c0418N12	10
pco060763	1	218.51	P		BV109785	1	100	298	34388184	34388481	6e-167	c0213M06	10
pco125364	1	218.51	P		BV119427	1	100	204	34476379	34476176	5e-111	c0213M06	10
pzb01662	1	218.51	P		MAGIPZB01662	1	100	631	34479505	34478875	0	c0213M06	10
cl42523_1	1	218.51	P		BV147233	1	99.67	306	34723968	34724273	1e-168	b0138N01	10
umc11a	1	218.8	F		RFLPumc11	1	90.66	257	35004320	35004082	2e-78	c0418N12	10
bnlg1484	1	219	P		CC149238	1	99.75	800	34967368	34968167	0	c0292P10	10
npi234a	1	219	P		RFLPnpi234a	1	95.87	121	35002797	35002915	9e-49	c0418N12	10
mHbrMT72-Mo17	1	219	P		AC232211	1	100	5000	41126360	41186235	0	b0495N19	10
pck1	1	219.75	P		BE129940	1	94.94	435	35783053	35782623	0	b0342D19	10
mpik33h	1	219.87	P		X85336	1	88.78	98	26785270	26785173	8e-21	c0201N06	9
bnl35d(blr)	1	219.87	P		X99265	1	95.85	627	34673328	34673947	0	b0331F15	10
IDP180	1	220.26	P		BG874139	1	99.86	734	35814372	35813639	0	b0342D19	10
IDP1483	1	221.42	P		BM080160	1	99.34	458	38676982	38676525	0	c0214I05	10
gpm796a	1	222.65	P	cIBM2006 1	CX129480	1	97	200	194420214	194420413	7e-94	c0015L07	41
IDP329	1	223.45	P		AI737341	1	99.62	522	38307250	38306729	0	c0295D18	10
IDP92	1	223.45	P		BG841068	1	100	734	38308325	38309058	0	c0295D18	10
IDP3878	1	224.24	P		CC010290	1	99.88	850	38675982	38676831	0	c0214I05	10
mmp66	1	224.4	F		AZ916447	1	97.75	178	37372250	37372427	7e-86	c0427A19	10
umc2397	1	224.76	P		BG874164	1	99.6	252	34946603	34946854	3e-136	c0292P10	10
AY109929	1	225.4	P		BE129699	1	92.06	214	38607686	38607896	5e-73	c0274L13	10
umc1397	1	226.4	F		AI833435	1	99.64	558	39179921	39180478	0	c0114N02	10
gpm857	1	227.3	P		CX129541	1	99.35	155	39137590	39137436	6e-79	c0114N02	10
gpm559	1	227.64	P		CF023070	1	99.09	331	39180252	39179922	2e-179	c0114N02	10
AY110052	1	229.6	F		AI891183	1	100	277	39282511	39282787	2e-154	c0526O03	10
gpm838a	1	229.75	P	cIBM2006 1	CX129522	1	95.65	184	17871039	17870857	8e-79	c0360B16	8
IDP656	1	229.81	P	cIBM2006 1	BM334839	1	93.89	180	172604744	172604565	4e-68	c0107J16	36
sig2B	1	230.12	P		AF099111	1	99.81	530	39746991	39747520	0	b0434D02	10
uaz264b	1	230.16	P		T15309	1	83.7	319	38916609	38916914	1e-51	b0372D12	10
ibp2	1	230.16	P		X79086	1	99.9	966	40509671	40510635	0	c0010M04	10
tgd1	1	230.2	P		AY104952	1	99.36	471	41600201	41600671	0	b0296P24	10
mHbrBT308-Mo17	1	240.27	P		AC232211	1	100	5000	41126360	41186235	0	b0495N19	10
IDP1423	1	241.74	P	cIBM2006 1	BM332662	1	97.27	110	276039555	276039664	3e-47	b0302K01	56
csu859(gol)	1	242.15	P		W21775	1	98.63	293	39818232	39818524	2e-154	b0434D02	10
AY110028	1	246.3	F		AI891207	1	100	407	43012023	43012429	0	b0195G24	10
gpm190b	1	246.76	P	LHRF Gnp2004 1	AW330714	1	99.58	240	263619063	263619302	3e-130	c0348O19	56
cdo586	1	247.37	P		BE439345	1	89.61	77	40376137	40376213	2e-16	c0287J07	10
IDP112	1	252.72	P		DQ207652	1	100	564	44190955	44191518	0	b0340C10	10
pco085724	1	253.91	P		AY109099	1	100	422	41231945	41231524	0	c0333E23	10
PCO063726	1	253.91	P		BV135915	1	98.98	98	41390349	41390252	3e-45	c0011I14	10
wusl1032	1	253.91	P		L14835	1	98.98	591	41564041	41564631	0	b0296P24	10
IDP142	1	254.36	P		BG874176	1	99.39	495	41390057	41390551	0	c0011I14	10
IDP81	1	256.44	P		BG840768	1	99.7	662	40347782	40348443	0	c0544P21	10
csu181a	1	256.62	P		T18841	1	100	20	36689898	36689917	0.33	c0170O09	10
csu214b(grp)	1	256.62	P		T18795	1	95.83	24	37365363	37365386	0.24	c0427A19	10
csu254b	1	256.62	P	UMC 98 1	W49884	4	94.27	157	39975634	39975478	4e-65	b0645K21	164
csu179a(hsp70)	1	256.62	P		T18839	1	98.06	206	41230618	41230823	5e-105	c0333E23	10
saf1	1	257.2	P		X58573	1	97.89	190	43303049	43303238	2e-92	c0152F12	10
umc1479	1	257.4	P		AY109742	1	96.41	334	43287538	43287871	8e-166	c0152F12	10
umc8a	1	257.47	P		EU728677	1	97.82	1148	40942701	40943847	0	b0119M07	10
csu238a(apx)	1	257.47	P		T26938	1	99.17	120	43844507	43844626	2e-58	c0117B15	10
csu710a(apx)	1	257.55	P		AA143901	1	96.08	102	43844202	43844303	2e-40	c0117B15	10
asg26	1	257.9	P		INTBLasg26	1	100	368	43711155	43711522	0	c0117B15	10
IDP1632	1	258.36	P		AW067124	1	100	322	43670365	43670044	0	c0117B15	10
AY106736	1	258.76	P		AY106736	1	99.09	440	43832480	43832919	0	c0117B15	10
bnlg439	1	259.1	P		CC758853	1	99.18	610	43864745	43864136	0	c0455E22	10
imd1	1	259.22	P		BV704565	1	100	383	44691256	44691638	0	c0266M24	10
bnlg1203	1	259.3	F		CC745120	1	100	694	43757335	43756642	0	c0117B15	10
IDP349	1	259.31	P		AY104619	1	100	420	44350297	44350716	0	c0403A03	10
cl1046_1a	1	259.31	P		BV704565	1	100	383	44691256	44691638	0	c0266M24	10
gpm473b	1	259.48	P		CF005284	1	99.32	584	40880095	40879513	0	b0185D22	10
AY106592	1	259.48	P		AY106592	1	99.49	396	41390451	41390057	0	c0011I14	10
fad8	1	260.7	F		D63953	1	99.41	337	44960905	44961241	0	c0378I14	10
gpm443	1	261.17	P		CD997669	1	98.82	255	43849464	43849210	8e-134	c0455E22	10
gpm121	1	261.21	P		AI973385	1	100	380	43929366	43928987	0	c0455E22	10
php20725c	1	263.19	P	IBM GNP2004 1	RFLPphp20725	1	86.84	76	14800912	14800838	5e-08	c0019O03	6
pza02376	1	263.6	P		AY110640	1	100	257	44506751	44507007	9e-142	c0280C14	10
pza03243	1	263.6	P		BV681074	1	100	791	44531695	44532485	0	c0280C14	10
pza03742	1	263.6	P		MAGIPZA03742	1	100	510	44535188	44535697	0	c0280C14	10
AY110640	1	264.4	F		BV154163	1	100	299	44506778	44507076	2e-167	c0280C14	10
gpm601b	1	267.19	P		CF028915	1	95.53	179	44962077	44961899	9e-77	c0378I14	10
asn1	1	267.91	P		X82849	1	97.83	783	45277026	45276249	0	b0158A07	10
pdc3	1	267.91	P		AF370005	1	100	656	45676432	45675777	0	c0474J04	10
gpm357	1	268.09	P		CD983731	1	97.92	192	45276582	45276394	4e-93	b0158A07	10
bnlg1458a	1	268.9	P	IBM2 1	AC198384	2	100	5000	12037771	12213554	0	c0209C04	71
gpm101a	1	269.39	P		BG267532	1	99.23	388	44691894	44691508	0	c0266M24	10
IDP3865	1	270.6	P		CC374171	1	99.75	802	45895768	45896569	0	c0262C05	10
IDP643	1	270.6	P		BM333984	1	100	325	46054834	46055158	0	c0215N19	10
umc13	1	270.6	F		AF377819	1	100	483	46064052	46064534	0	c0215N19	10
pza03183	1	270.6	P		BV699120	1	99.08	326	46065123	46064799	1e-175	c0215N19	10
gpm567	1	271.78	P		CF024634	1	99.54	431	46043657	46043227	0	c0215N19	10
pzb00872	1	272.39	P		MAGIPZB00872	1	100	552	46254743	46255294	0	c0157G02	10
rz574a(cwp)	1	273	P		AA231814	1	84.46	193	47633470	47633662	2e-30	c0113A18	10
asg35b	1	273.9	F		RFLPasg35	1	96.81	408	46271820	46271413	0	c0157G02	10
umc1701	1	273.98	P		CC743294	1	100	494	45130717	45130224	0	c0315D23	10
gpm63b	1	274.85	P	cIBM2006 1	AI714610	1	96.79	312	221134646	221134957	3e-149	b0625A16	44
csu215b(grp)	1	276.02	P	UMC 98 1	T18796	1	93.29	164	178339735	178339572	1e-64	c0455M15	37
cdo64b	1	277	P		BE439283	1	92	100	52185678	52185579	1e-29	b0109M14	12
gpm498c	1	277.89	P	cIBM2006 1	CF007934	6	94.03	268	123992657	123992390	4e-107	b0016B14	281
AY110632	1	278.1	P		BV153611	1	99.7	332	46268270	46268601	0	c0157G02	10
ts2	1	278.26	P		L20621	1	99.9	981	46810316	46811296	0	c0014D03	10
dek1	1	278.3	P		AY061805	1	98.93	1031	47430507	47431537	0	c0118H21	10
rth3	1	278.3	P		AY265855	1	100	3145	47631808	47634952	0	c0113A18	10
IDP875	1	279.32	P		BM080841	1	98.61	287	50992549	50992266	1e-149	c0011P05	12
AY110240	1	282.35	P		BV153678	1	100	319	48781948	48781630	2e-179	c0241N03	12
ndp2	1	282.6	F		INTBLndp2	1	96.92	520	48888902	48888384	0	b0386J14	12
p1	1	283.27	P		M73028	1	99.87	782	48251022	48251803	0	b0443C01	10
csu814b	1	283.27	P	UMC 98 1	W21735	7	93.01	143	167849040	167849182	2e-53	c0111M07	325
p2	1	283.3	P		AF210617	1	96.28	1830	48144551	48142741	0	b0443C01	10
umc1514	1	284.13	P		AQ845225	1	98.88	447	51024808	51025254	0	c0011P05	12
mmp23	1	286.2	F		AZ916074	1	99.83	577	51434798	51435374	0	c0053K13	12
mez3	1	287.04	P		AF443598	1	99.23	653	49530772	49530120	0	c0544M05	12
phyB1	1	287.04	P		AY234827	1	99.84	6812	50131604	50138405	0	b0331D24	12
nad1	1	287.04	P		AI820230	1	100	425	51118289	51117865	0	c0011P05	12
nas2	1	287.16	P		AB061271	1	99.72	1807	49411413	49413218	0	c0021B24	12
AW400087	1	287.2	P		AW400087	1	94.74	361	51409853	51410213	2e-155	c0053K13	12
bnlg182	1	287.2	P		CC753900	1	99.47	753	51626006	51625254	0	c0066J20	12
csu745d(rpPo)	1	287.52	P	UMC 98 1	AA143921	4	98.59	213	35960783	35960995	5e-108	c0366G15	164
ndp1	1	288.6	F		INTBLndp1	1	99.43	524	51512631	51513153	0	c0066J20	12
bnlg1866	1	290.1	F		CC753900	1	99.47	753	51626006	51625254	0	c0066J20	12
umc1880	1	290.3	P		CC753900	1	99.47	753	51626006	51625254	0	c0066J20	12
umc2583	1	290.34	P		CF630397	1	100	511	52024477	52024987	0	c0321M23	12
phi109275	1	290.4	P		CC750534	1	99.49	784	52033887	52033104	0	c0321M23	12
umc1598	1	290.7	F		AC208356	1	100	5000	52181140	52294031	0	b0109M14	12
csu392b	1	291.59	P		T27575	1	95.81	215	51116498	51116712	2e-98	c0011P05	12
pki1	1	292	P		Z29643	1	95.73	281	52895151	52894871	2e-125	c0132H17	13
lim432	1	292.4	F		AC194361	1	100	5000	52612948	52702049	0	b0538A20	13
csu924(wsi)	1	293	P		W21638	1	100	246	51650636	51650881	5e-136	b0165O04	12
fmi1(pki)	1	293	P		Z29643	1	95.73	281	52895151	52894871	2e-125	c0132H17	13
bnl12.06a	1	293	P		RFLPbnl12.06	1	98.61	502	53009744	53009244	0	c0132H17	13
mHbrBG99-B73	1	293	P		AC208459	1	100	5000	62482505	62651453	0	c0384I23	14
kri1	1	294.28	P		AC208356	1	100	5000	52181140	52294031	0	b0109M14	12
cal3	1	294.28	P		X77396	1	99.44	713	52185303	52186014	0	b0109M14	12
asg45(ptk) (CBM 1.04)	1	294.28	P		AY771210	1	100	332	52239800	52240131	0	b0109M14	12
sbip2a	1	294.28	P		AF326499	1	99.33	447	52283811	52283365	0	b0109M14	12
csu632a	1	294.28	P		AA054809	1	89.15	212	53709084	53708876	8e-61	c0392J12	14
csu633	1	294.28	P		AC194453	1	100	5000	53709708	53866749	0	c0140L13	14
asg69	1	294.28	P		RFLPasg69	1	98.18	384	54637007	54637390	0	c0353L08	14
csu941	1	294.28	P		W21653	1	96.33	109	56323076	56323183	2e-43	c0030G08	14
gpm269b	1	294.67	P	LHRF Gnp2004 1	CD970256	4	99.07	214	998156	997945	1e-111	c0319D19	154
gpm421	1	294.67	P		CD990745	1	99.69	326	52185303	52185628	0	b0109M14	12
gpm424b	1	294.67	P		CD990854	1	99.3	427	52185303	52185729	0	b0109M14	12
gpm264	1	294.67	P		CD968645	1	97.33	337	52185678	52186014	4e-168	b0109M14	12
si618060f06	1	295.64	P		AC194462	1	100	5000	49788222	49973885	0	c0540M05	12
AY107489	1	295.64	P		AY107489	1	99.66	291	50197285	50196995	6e-160	b0331D24	12
gpm28c	1	296.58	P		BG267787	1	100	273	49345135	49344863	7e-152	c0021B24	12
mmp151a	1	297.2	F		AZ916370	1	92.92	212	52653351	52653562	6e-80	b0538A20	13
AY110393	1	302.8	P		AI855395	1	99.76	425	51407926	51407502	0	c0053K13	12
mHbrBA81-Mo17	1	304.14	P		AC208459	1	100	5000	62482505	62651453	0	c0384I23	14
pza03168	1	304.88	P		BV697654	1	100	618	51514962	51514345	0	c0066J20	12
umc1452	1	318.37	P		AY108690	1	99.65	565	53261530	53260967	0	c0546O09	14
umc2145	1	319	P		AZ918767	1	97.92	577	54228730	54228156	0	c0065H02	14
uaz146a(rps28)	1	319.3	P		T18654	1	96.46	311	46819103	46818795	6e-149	c0014D03	10
cdo38a(ntp)	1	319.3	P		AC204689	1	100	5000	54036789	54178933	0	b0043J17	14
cdo689a	1	319.3	P	CU 98 1	BE439217	no hit
umc49c	1	319.89	P	IBM2 FPC0507 1	G10845	1	92.37	249	239840831	239840591	9e-89	c0402F03	49
mmp56	1	320.9	F		AZ916362	1	99.83	575	55604361	55603787	0	c0296E23	14
cdo938a	1	323.1	F		BE439197	1	86.11	72	55547972	55548042	7e-06	c0026I07	14
rz585a	1	323.1	P		AI978446	1	92.31	91	65825419	65825509	2e-26	b0142D24	16
umc1472	1	325.71	P		AY106099	1	95.05	303	59738172	59737870	2e-133	c0401J06	14
pza02737	1	326.4	P		BV147808	1	99.68	312	54049360	54049049	7e-173	b0043J17	14
gpm405	1	328.48	P		AY111037	1	99.53	214	55173858	55173645	6e-114	b0288F12	14
bnlg1016	1	328.48	P		CC792470	1	98.89	632	55576323	55576953	0	c0026I07	14
gpm898	1	328.48	P		CX129582	1	100	304	55846978	55847281	3e-170	b0276O12	14
sus2	1	329.06	P		AW061973	1	100	185	37170639	37170455	3e-99	c0384F14	10
les22	1	329.06	P		AY111127	1	96.01	803	56660277	56661077	0	b0353A06	14
pza02114	1	329.87	P		BV151164	1	100	311	56176046	56175736	1e-174	c0301B12	14
IDP1489	1	330.43	F		BM080255	1	100	572	56674789	56675360	0	b0353A06	14
gpm451	1	331.01	P		CD998507	1	99.44	356	60019032	60018677	0	c0018A04	14
pzb01062	1	332.74	P		MAGIPZB01062	1	100	692	56846393	56847084	0	c0064M23	14
umc1849	1	335	P		G68012	1	93.56	264	56991186	56990927	7e-102	c0400B17	14
asg75	1	336.5	F		AF377517	1	100	344	59571483	59571140	0	c0083O09	14
gpm364	1	337.26	P		CD984770	1	100	95	60014914	60015008	5e-46	c0018A04	14
sod4	1	337.5	F		AI396370	1	98.1	211	60213871	60213661	2e-105	b0318A16	14
gpm488b	1	337.93	P		CF007041	1	87.5	96	60212395	60212490	2e-17	b0318A16	14
pza03561	1	339.7	P		MAGIPZA03561	1	100	536	60212531	60211996	0	b0318A16	14
pco094039	1	339.7	P		AY103873	1	100	592	60230045	60230636	0	c0168F13	14
chr125b	1	340.21	P		AI374543	1	89.92	357	60463182	60462826	2e-117	c0545G15	14
csu737(npc)	1	340.7	P		AA143915	1	100	165	60230045	60230209	2e-87	c0168F13	14
IDP739	1	340.7	P		BM074489	1	100	300	60743530	60743231	1e-167	c0182I04	14
asg30b	1	340.7	F		RFLPasg30	1	99.64	280	61104038	61103759	8e-154	b0166G15	14
rgpc361(ppi)	1	340.7	P		D15254	1	91.11	90	63622902	63622991	1e-23	b0493M01	14
rgpr44a	1	340.7	P		D23739	1	85.92	71	63634467	63634537	2e-07	b0493M01	14
gpm828	1	340.71	P		CX129512	1	97.36	454	63055828	63055376	0	c0236L23	14
umc2217	1	341.75	P		AI712051	1	93.12	494	61102114	61101623	0	b0166G15	14
pco083348	1	341.75	P		BV110642	1	100	493	61207107	61206615	0	c0498K03	14
IDP197	1	342.16	P		BM074489	1	100	300	60743530	60743231	1e-167	c0182I04	14
PCO099415	1	344.42	P		AY108090	1	98.96	289	63030157	63029869	6e-154	c0236L23	14
IDP1411	1	344.5	P		BV129033	1	100	520	63913674	63913155	0	c0146H13	14
pza03189	1	344.5	P		BV699310	1	100	674	64260570	64261243	0	c0240M10	14
IDP182	1	344.6	P		BG874089	1	99.8	500	61761879	61762378	0	b0532F19	14
IDP3943	1	345	P		AC201802	1	100	5000	66698838	66815093	0	c0039J20	16
uaz3	1	348.99	P		T18740	1	100	19	64894045	64894027	0.9
rz672a(cgs)	1	349.88	P		AA231801	1	96.05	76	65061123	65061048	2e-27	c0286F10	14
csu389	1	349.88	P	UMC 98 1	W49903	1	97.32	149	147910755	147910903	1e-68	c0575A12	445
pza02791	1	350.25	P		AY105275	1	99.34	1055	68322172	68323224	0	c0067F19	474
AY110330	1	350.6	F		AI947728	1	100	223	62206459	62206237	4e-122	c0070I13	14
rgpc198a(sik)	1	351.1	P		D15169	1	87.57	185	59737543	59737359	4e-45	c0401J06	14
pdlk1	1	351.24	P		AY109472	1	96.6	353	63961425	63961073	3e-175	c0112J19	14
pco069599	1	353.15	P		AY104356	1	100	452	65825593	65826044	0	b0142D24	16
umc29a	1	353.4	P		RFLPumc29	1	100	468	54229465	54228998	0	c0065H02	14
gpm492	1	353.57	P		CF007404	1	88.47	295	62550763	62551049	2e-74	c0384I23	14
gpm827	1	354.17	P		CX129511	1	99.64	553	61761166	61760614	0	b0532F19	14
gpm778a	1	354.96	P		CX129462	1	98.14	485	62579321	62578838	0	c0384I23	14
rz251a	1	356	P		AA231853	1	84.96	113	67266096	67266208	3e-16	c0188F18	16
csu649(scp)	1	356	P	UMC 98 1	AA054821	9	94.78	115	116334288	116334401	3e-43	c0333M21	383
gpm933	1	357.53	P		DN757484	1	99.47	566	67338031	67337466	0	c0476H03	16
umc1144	1	358.39	P		AI629804	1	99.74	388	64259586	64259973	0	c0240M10	14
umc2532	1	360.49	P		CF623774	1	94.17	669	70906503	70907147	0	b0230D11	18
umc2227	1	360.9	F		AY107855	1	99.33	891	66028648	66027760	0	c0032G14	16
nrx1	1	360.98	P		U90944	1	99.88	810	69274371	69275180	0	c0183N13	17
umc2390	1	361	P		AY109307	1	100	1232	67468017	67466786	0	c0336F04	16
csu452	1	361.06	P		AA011858	1	100	255	66739994	66740248	2e-141	c0039J20	16
IDP2553	1	366.44	P		AI738238	1	98.83	512	68243638	68244148	0	b0331E16	474
ufg13b	1	369.2	F		BH418327	1	84.52	252	63579292	63579533	3e-40	c0270L19	14
ufg77	1	373.2	F		BH418236	1	89.51	467	63373853	63374309	3e-142	c0256K18	14
umc1917	1	374.8	P		G68079	1	98.72	312	62995272	62995582	2e-164	c0188M09	14
mHbrMA262-B73	1	375.15	P		AC204538	1	100	5000	70037856	70120788	0	b0352K24	17
uaz248a(his3)	1	379.66	P		T14800	1	97.5	160	65825593	65825752	2e-74	b0142D24	16
gpm313	1	379.66	P	IBM2 FPC0507 1	AI657318	1	100	353	183652909	183652557	0	b0170L06	15
cl29906_1	1	381.75	P		BV116092	1	100	494	76053689	76054182	0	c0489D03	19
ufg43	1	383.6	F		BH417752	1	99.24	528	69004362	69004888	0	c0035E07	17
npi262	1	383.71	P		RFLPnpi262	1	93.05	475	79652554	79653026	0	c0400I15	20
uaz198d(rpL10)	1	383.71	P	UMC 98 1	T14756	1	93.06	144	119962737	119962594	5e-51	c0274M02	29
bcd450e	1	383.71	P	UMC 98 1	BE438731	1	85.14	74	275702143	275702070	6e-07	c0186P03	56
umc2582	1	386.08	P		CF630200	1	98.98	686	73562454	73563137	0	c0544G12	18
bnlg1811	1	386.4	F		CC744104	1	99.25	670	69658190	69657522	0	c0263A08	17
IDP511	1	387.42	P		BM334263	1	99.66	295	69991297	69991591	7e-162	c0082K23	17
IDP1953	1	389.3	P		AI834070	1	97.17	283	72092896	72093175	5e-138	b0588H07	18
IDP99	1	390.07	P		BG841005	1	100	414	72249150	72248737	0	c0229F06	18
gpm336e	1	390.65	P	LHRF Gnp2004 1	CD979522	6	98.17	218	140542244	140542461	2e-109	c0569M08	284
bnl9.11b(lts)	1	390.8	P	IBM2 1	G10778	1	88.85	269	227880452	227880189	5e-75	b0254J21	46
umc1770	1	391.08	P		AW313164	1	100	485	74054237	74054721	0	c0499A12	19
dupssr26	1	391.12	P		AC200879	1	100	5000	73917086	74038984	0	c0257M02	19
umc2228	1	391.8	P		BG873826	1	99.81	540	72814322	72813783	0	c0121K06	18
an2	1	392.5	P		AY562491	1	97.67	645	78497197	78497837	0	c0105C11	20
csu323	1	392.64	P		W49860	1	83.43	181	73117073	73116895	9e-23	b0400N15	18
csu887	1	392.64	P		W21613	1	91.33	173	73985215	73985386	2e-55	c0257M02	19
IDP252	1	393.18	P		BM333805	1	99.71	344	75653621	75653278	0	c0117B10	19
gpm815a	1	393.28	P		CX129499	1	100	331	73622587	73622257	0	c0507F10	19
pza00752	1	394.57	P		BV117529	1	100	279	80803248	80802970	1e-155	c0250K13	20
gpm251	1	394.83	P		BE129781	1	99.54	439	75653278	75653716	0	c0117B10	19
psei6	1	396.01	P		AM055635	1	100	582	77931703	77931122	0	c0338F23	19
psei8	1	396.01	P		AM055637	1	99.81	537	77939242	77938706	0	c0338F23	19
aoc1	1	396.15	P		AY488136	1	100	404	75544268	75543865	0	c0344J08	19
umc2229	1	397.3	P		BI233788	1	99.65	284	79107011	79107294	3e-156	c0040O08	20
gpm341	1	397.59	P		CD979909	1	98.66	224	78509782	78509559	8e-115	c0105C11	20
gpm850c	1	397.59	P		CX129534	1	96.53	173	79284321	79284149	9e-78	c0120E14	20
gst42	1	398.04	P		AY107788	1	99.03	616	80228599	80229214	0	c0475H18	20
gst32	1	398.04	P		AF244697	1	97.1	482	80289438	80289918	0	b0185M19	20
bnlg2295	1	398.2	F		AC194389	1	100	5000	78857351	78970101	0	b0614P06	20
gpm181	1	398.97	P		AW257878	1	91.67	540	83453135	83452597	0	c0292B16	20
gpm532	1	398.97	P		AY107971	1	100	491	84931017	84931507	0	c0083N12	22
gpm198	1	398.99	P		BF728017	1	95.25	295	80379449	80379743	4e-129	c0054L20	20
bnlg652	1	399.07	P	SSR Consensus 1	AC185258	4	100	5000	38443735	38548682	0	c0392A12	164
IMR18	1	399.23	P		AC214497	1	100	5000	78970102	79186734	0	c0040O08	20
IMR21	1	399.23	P		AC211513	1	100	5000	79186735	79332324	0	c0120E14	20
TMR22	1	399.23	P		AC211513	1	100	5000	79186735	79332324	0	c0120E14	20
IDP839	1	399.63	P		BM338583	1	99.69	636	81459432	81460066	0	c0074E03	20
IDP376	1	400.61	P		AW042313	1	98.22	338	78954846	78954509	2e-176	b0614P06	20
pco071369	1	400.75	P		BV123483	1	100	327	82564260	82563934	0	c0570O19	20
bnlg2086	1	401.2	P		CC751306	1	98.93	654	82337515	82338168	0	c0168L17	20
umc2112	1	401.3	P		AZ932967	1	99.49	391	82309004	82308615	0	c0168L17	20
IDP1473	1	401.59	P		BM079292	1	99.66	580	75421255	75421834	0	c0327L14	19
asg3	1	401.9	F		INTBLasg3	1	95.14	185	81174720	81174536	3e-75	c0151G13	20
IDP1986	1	404.5	P		AY107288	1	100	223	82215681	82215459	6e-122	b0239N15	20
IMR19	1	405	P		AC216245	1	100	5000	79655887	79858872	0	c0292D10	20
IMR10	1	405	P		AC208984	1	100	5000	80607480	80728109	0	b0267C20	20
csu3 (CBM 1.05)	1	405	F		DQ123891	1	100	420	81360132	81360551	0	c0122B13	20
umc1243	1	405	P		AY108615	1	97.45	822	82306004	82305195	0	c0168L17	20
mlo2	1	405.08	P		AY029313	1	99.85	649	83319288	83318641	0	b0276A09	20
mtl2	1	405.08	P		AY106088	1	100	526	83595024	83595549	0	b0318D06	20
gst14	1	405.08	P		AF244679	1	100	708	84488440	84487733	0	c0360A22	20
pco105341	1	406.48	P		AC205668	1	100	5000	84855015	84992492	0	c0083N12	22
gpm305	1	407.01	P		CD975646	1	98.26	288	83198417	83198130	5e-149	b0575P17	20
gpm753g	1	409.16	P	LHRF Gnp2004 1	CF062436	1	95.85	434	162348039	162348469	0	c0437J16	33
CG998729	1	409.84	P		CG998729	1	95.64	941	85421572	85422498	0	c0155D20	22
IDP1605	1	410.76	P		AI619114	1	100	616	86389386	86390001	0	c0528J03	22
mmp61	1	412.6	F		AZ916376	1	100	212	92752934	92753145	9e-116	c0286P24	23
IDP751	1	412.6	P		AY105362	1	100	896	93042383	93043278	0	c0020M24	23
pza03240	1	414.35	P		MAGIPZA03240	1	100	538	90772724	90772187	0	c0091I01	23
rz500(stp)	1	415.58	P		AA231788	1	92.68	82	83194355	83194436	9e-24	b0575P17	20
pza03465	1	416.21	P		AY108363	1	99.88	821	91279816	91278996	0	c0021H18	23
pza00944	1	416.21	P		AY104787	1	99.38	325	91430541	91430219	4e-177	c0040G20	23
umc1558	1	417	P		AY109308	1	100	221	84618654	84618874	7e-121	b0490N11	20
umc2025	1	417	F		AW037193	1	86.08	158	93672077	93671920	1e-30	c0283E21	23
bnlg1884b	1	419.79	P		CC828312	1	99.16	712	91749259	91748548	0	c0247I04	23
pco146752	1	420.53	P		CC760575	1	100	581	91371032	91371612	0	c0040G20	23
pco069442	1	421.17	P		AC203045	1	100	5000	91161030	91297213	0	c0021H18	23
umc1734	1	423	P		AW600354	1	99.49	393	86659623	86659231	0	c0129K11	24
mHbrBA74-Mo17	1	423.05	P		AC186410	1	100	5000	92011309	92162571	0	c0546K21	23
bnl8.45g	1	423.31	P	LHRF Gnp2004 1	G10776	2	100	213	1546872	1547084	2e-116	b0252P05	68
mmp39	1	425.2	F		AZ916172	1	100	171	89237204	89237034	2e-91	c0102N17	24
pzb01235	1	426.72	P		MAGIPZB01235	1	100	608	88380623	88381230	0	c0392F24	24
umc1244	1	427.6	P		AY108615	1	97.45	822	82306004	82305195	0	c0168L17	20
csu1041a(ptk)	1	429.38	P		W49420	1	98.71	233	89308966	89308734	3e-122	c0216J23	24
csu263b	1	429.38	P		T18825	1	96.43	196	96017123	96017318	1e-93	c0361I14	26
csu822	1	429.38	P		W21741	1	92.63	217	97997212	97997428	1e-81	c0270D04	26
rgpc316	1	429.38	P		D15232	1	89.36	141	103981167	103981027	3e-30	c0337J04	27
csu781b	1	429.38	P	UMC 98 1	AC195967	10	100	5000	148325281	148396850	0	b0133K19	420
umc1515	1	430.6	F		AQ845212	1	98.68	532	96963699	96963168	0	c0455F17	26
pco129562	1	431.05	P		AY103573	1	99.38	487	96545941	96546427	0	c0529N01	26
pop1	1	431.08	P		T18669	1	95.97	149	98040035	98040182	7e-65	c0270D04	26
fbn1	1	431.12	P		BT017836	1	98.94	661	100126304	100126964	0	b0322K23	26
myc7	1	431.2	P		AY109646	1	97.04	406	97222741	97222341	0	b0568G15	26
lpa2	1	432	P		AY172635	1	99.93	1376	100684559	100683184	0	c0318J10	26
umc2230	1	432.4	F		BG874222	1	99.51	407	102149223	102148817	0	c0027L16	27
IDP1457	1	432.41	P		AY104183	1	100	400	102663650	102663251	0	c0132N01	27
nfd104c	1	433.27	P		AI619085	1	95.24	42	101558145	101558186	5e-09	c0017H23	27
gpm104	1	433.27	P		AI857200	1	99.34	605	103493786	103493182	0	c0150D23	27
gpm787b	1	433.35	P	cIBM2006 1	CX129471	1	83.67	147	219759808	219759662	3e-19	c0298K10	44
AY111680	1	433.6	F		AW520224	1	100	99	103318381	103318283	1e-48	c0186J12	27
IDP2367	1	433.68	P		BM080456	1	100	301	103984149	103984449	2e-168	c0337J04	27
ocl4	1	434.13	P		AJ250986	1	98.01	1209	99764330	99763136	0	c0222M10	26
pco076392	1	434.19	P		CC745475	1	99.75	807	105952379	105953185	0	b0307B03	27
umc1297	1	434.69	P		AY112529	1	99.63	271	95550409	95550139	4e-148	c0001G21	26
cl7929_1	1	434.75	P		AY110839	1	99.83	573	101420919	101421491	0	c0032K11	27
pza02750	1	434.75	P		BV147956	1	99.39	329	101421496	101421823	5e-180	c0032K11	27
umc1469	1	435.09	P		AI854925	1	98.51	471	114474984	114474518	0	c0017C08	28
pco112439	1	435.69	P		BV115967	1	100	239	106204392	106204630	8e-132	c0108L03	27
IDP2412	1	435.98	P		BM267987	1	82.39	176	136298059	136298229	3e-16	c0419J03	30
gpm429c	1	435.99	P		CD991126	1	94.9	98	109961248	109961345	2e-35	c0067K06	28
rz421	1	436.1	P		AA231781	1	88.41	69	95702497	95702565	4e-11	b0353J24	26
uaz5	1	436.1	P	BNL 95 1	T18306	1	98.55	414	161631233	161631645	0	c0410H16	33
gpm878b	1	436.22	P		CX129562	1	89.06	64	131703169	131703232	3e-10	c0117L13	437
pza00939	1	436.24	P		AY104759	1	99.71	1032	106025369	106026399	0	c0025E24	27
pza01254	1	436.24	P		BV115967	1	100	239	106204392	106204630	8e-132	c0108L03	27
uaz246c(mbf)	1	436.4	P		T14752	1	87.3	63	127091145	127091207	2e-07	c0347G15	433
AY109678	1	437.3	P		AW090950	1	99.66	296	114236740	114237035	5e-163	c0001P04	28
IDP194	1	437.35	P		BE510738	1	100	325	111167685	111168009	0	c0197E08	28
csu793	1	437.42	P		W21706	1	96.91	97	111636037	111635941	8e-42	c0324D01	28
mmp143	1	437.9	F	IBM2 1	AZ916335	3	100	221	28259709	28259929	4e-121	b0154I06	117
IDP254	1	438.19	P		BM334583	1	97.45	431	107114468	107114895	0	c0116K24	27
gpm540b	1	438.71	P		CF017277	1	96.76	185	277090002	277089819	2e-84	c0243G03	56
umc1461	1	438.8	P		AY104209	1	100	245	121017460	121017216	7e-135	c0380G03	29
umc260	1	439	P		AC208444	1	100	5000	112256152	112322067	0	c0050H23	28
csu1138	1	439	F		AF377564	1	100	351	119018794	119018444	0	c0042N20	29
csu781c	1	439	P	UMC 98 1	AC195967	10	100	5000	148325281	148396850	0	b0133K19	420
aic1	1	439.11	P		AY109689	1	97.7	739	118510909	118510180	0	c0001M03	29
umc1493	1	439.3	P		BG268310	1	93.4	212	121117870	121118073	6e-80	c0342O02	29
rz323a	1	439.3	P		AA231854	1	86.34	161	142552698	142552858	8e-28	c0326E07	30
uaz13	1	439.3	P	BNL 95 1	T18739	no hit
umc1076	1	440	F		G44748	1	98.29	584	142559595	142560176	0	c0326E07	30
AY106439	1	440	P		AY106439	1	100	534	154549793	154550326	0	c0324H21	31
gpm519	1	440.06	P		CF012678	1	96.83	126	143727495	143727620	9e-54	c0442C12	30
obf1	1	440.28	P		AY103652	1	99.93	1393	146067436	146068827	0	b0409K22	30
IDP676	1	441.1	P		BM334180	1	94.74	38	178351207	178351170	9e-07	c0455M15	37
mmp101	1	441.2	F		AZ916014	1	99.74	765	146809485	146810248	0	b0362I14	30
IDP2571	1	442.14	P		BM072750	1	100	245	156091204	156090960	5e-135	c0345D06	32
mHbrBG153-B73	1	442.52	P		AC208124	1	100	5000	146901457	146908422	0	b0288O21	30
IDP2551	1	443.18	P	cIBM2006 1	AI714931	1	100	38	26728006	26728043	2e-11	c0201N06	9
IDP2572a	1	443.18	P	cIBM2006 1	BM073177	6	98.48	395	31938312	31937919	0	c0325E12	267
IDP1407	1	443.92	P		AW461031	1	96.27	563	118875436	118875995	0	b0123C22	29
IDP2576b	1	443.92	P		BG873709	1	100	662	118876039	118875378	0	b0123C22	29
IDP4065	1	443.98	P		AC208719	1	100	5000	114102774	114323793	0	c0001P04	28
umc1689	1	445.19	P		CC750617	1	99.12	791	118369245	118370034	0	c0135E07	29
cl13018_1	1	445.34	P	IBM SNP 2007 1	BV146041	1	100	311	148525202	148524892	1e-174	c0114A19	31
IDP831	1	445.38	P		BM337880	1	98.41	378	101763102	101762727	0	c0290A10	27
AY110396	1	445.5	F	IBM2 1	BE475664	1	98.37	491	146904499	146904015	0	b0288O21	30
pza03200	1	446.22	P	NAM 1	MAGIPZA03200	1	100	654	148694657	148695310	0	b0358F01	31
IDP845	1	446.42	P		BM338931	1	98.84	432	107114591	107115022	0	c0116K24	27
umc1626	1	448.75	P	IBM SNP 2007 1	AY107682	1	100	290	157176333	157176044	7e-162	b0422I23	32
uaz198c(rpL10)	1	449.91	P		T14756	1	93.06	144	119962737	119962594	5e-51	c0274M02	29
gpm798	1	450.38	P		CX129482	1	100	127	114902532	114902406	1e-64	c0192E16	28
gpm295	1	450.38	P		CD973713	1	100	160	114909040	114908881	3e-84	c0192E16	28
gpm146b	1	450.38	P	LHRF Gnp2004 1	AW066102	1	86.09	115	239672356	239672470	3e-19	c0044J02	49
umc1676	1	450.8	F		AY112586	1	100	273	148693939	148693667	2e-151	b0358F01	31
IDP1675	1	450.82	P		AY108034	1	100	525	149619874	149620398	0	b0105F05	31
gpm835d	1	451.56	P	LHRF Gnp2004 1	CX129519	1	97.67	429	117878491	117878063	0	c0167C04	29
gpm311a	1	452.51	P	LHRF Gnp2004 1	CD976130	1	87.35	166	221220777	221220612	3e-38	b0505J10	44
umc2231	1	453.5	P		BG517609	1	98.6	572	156259895	156259324	0	b0169J16	32
umc1703	1	453.9	F		AC185600	1	100	5000	154987575	155086889	0	b0414O10	31
gpm706d	1	454.01	P	cIBM2006 1	CF054191	1	99.13	115	268282420	268282534	4e-55	c0316A06	56
eno2	1	454.02	P		U17973	1	99.25	268	123935768	123935501	6e-143	c0119B02	471
npi214	1	454.02	P		RFLPnpi214	1	98.99	495	148521141	148521632	0	c0268L19	31
cent1	1	454.06	P		Y08023	1	86.59	261	132810731	132810988	9e-59	c0162K13	437
bsd2	1	454.06	P		AY111156	1	100	136	158370671	158370806	5e-70	c0476J08	32
rs2	1	457	F		AF126489	1	98.95	1428	154996574	154995147	0	b0414O10	31
umc1611	1	458.68	P		AY104505	1	100	914	152231932	152232845	0	b0368I06	31
cdo344c(rga)	1	460.6	P		AA231910	1	87.77	139	155719799	155719661	2e-31	c0141H21	32
uaz7a	1	460.64	P	BNL 95 1	T18781	1	86.55	119	1948642	1948524	8e-27	c0363D20	1
cdo373	1	460.64	P		BE439108	1	85.71	70	162127709	162127640	8e-07	c0135J01	33
bcd734a	1	460.64	P		BE438738	1	85.44	103	164653372	164653273	2e-13	c0244O04	33
cdo749	1	460.64	P		BE439218	1	94.35	124	171358599	171358721	1e-45	c0051C10	36
uaz253	1	460.64	P		T14736	1	97.03	337	173100924	173101260	1e-168	c0344I09	36
uaz6	1	460.64	P		T18749	1	95.32	171	191375042	191374873	2e-73	b0396P12	39
mpik41d(mem1)	1	460.64	P	UMC 98 1	NM_001111667	1	84.06	138	213819920	213820057	2e-18	c0192B09	44
rz296a	1	460.64	P	BNL 95 1	AA231744	no hit
pza02741	1	461.24	P		AY110942	1	93.93	214	161072147	161072360	2e-93	c0159I16	480
rz892a(alt)	1	461.54	P		AA231823	1	90.14	71	140667672	140667741	9e-13	c0498G11	30
AI855190	1	464.7	P		BV148399	1	99.71	345	163947384	163947040	0	c0082H20	33
AY112092	1	465.03	P		AY112092	1	94.51	182	161563259	161563440	6e-73	c0160J06	33
IDP637	1	465.39	P		BM334031	1	99.26	542	171888524	171887983	0	c0324D06	36
IDP34	1	465.94	P		AW179495	1	99.73	369	166889902	166890270	0	c0487C20	33
IDP653	1	465.94	P		BM334520	1	99.6	251	167821499	167821748	1e-135	c0143C12	33
pza02135	1	466.55	P		AY110206	1	93.3	209	166550063	166550271	7e-86	c0132O05	33
az19D1	1	467	P		AF371267	1	100	874	161631166	161632039	0	c0410H16	33
az19D2	1	467	P		AF371268	1	100	829	161847369	161848197	0	c0410H16	33
umc1906	1	467	F		G68068	1	99.37	319	162443370	162443053	5e-174	c0437J16	33
umc1903a	1	467.9	P		G68065	1	100	316	162982867	162982552	1e-177	c0254C05	33
mmp124	1	469.4	F		AZ916319	1	88.52	61	178785756	178785816	3e-08	c0013P07	37
CG694169	1	470.59	P		CG694169	1	98.77	651	161269153	161268504	0	b0192M19	480
umc2232	1	470.9	F		BG517320	1	100	432	164374519	164374950	0	c0296A03	33
umc1395	1	471.7	F		AI820147	1	96.42	586	164413179	164413763	0	c0376C04	33
umc1321	1	473.2	F		AI901504	1	97.14	105	164993192	164993088	2e-44	b0469M04	33
mHbrBA205-B73	1	473.65	P		AC202879	1	100	5000	168055925	168207742	0	c0474C21	33
umc1601	1	473.8	F		AW091272	1	99.4	166	166628531	166628367	2e-85	b0439F07	33
umc2233	1	474.5	F		BI674799	1	99.81	521	165262115	165262635	0	b0475K02	33
csu710f(apx)	1	475.62	P		AA143901	1	99.04	104	151066147	151066044	7e-49	c0310B18	31
umc1603	1	475.9	F		AW066568	1	99.64	554	165263560	165264113	0	b0475K02	33
gpm692a	1	476.16	P		CF049929	1	88.59	298	163045899	163045612	2e-76	c0537B15	33
gpm29	1	481.15	P	cIBM2006 1	AI612443	10	97.66	128	144010657	144010530	2e-59	c0110H22	418
hac101b	1	481.9	F		AW066552	1	92.61	203	165088570	165088368	3e-74	b0160H03	33
gpm349	1	482.81	P		CD982145	1	98.13	482	170444486	170444962	0	b0339F24	36
npi598	1	483.75	P		RFLPnpi598	1	99.57	230	134660381	134660152	4e-124	c0397D16	30
umc1323	1	483.83	P		AY112043	1	97.3	222	170343359	170343138	2e-110	c0188E04	36
mmp95	1	484.7	P		AZ916511	1	99.18	365	170342187	170342551	0	c0188E04	36
gpm150b	1	484.75	P	cIBM2006 1	AW066807	1	94.02	117	74788318	74788202	5e-42	c0049A02	19
uaz276	1	485.9	F		T18704	1	98.4	374	173101312	173100939	0	c0344I09	36
bif2	1	486.06	P		EF532402	1	100	830	173716661	173717490	0	c0466K09	36
uaz273	1	487	P		T14768	1	95.24	357	173101312	173100964	3e-160	c0344I09	36
IMR55	1	487.47	P		AC206182	1	100	5000	173763692	173872862	0	c0266C03	36
IDP2452	1	490.01	P		BM267238	1	99.34	457	174503803	174504259	0	c0347B01	36
gpm931b	1	490.56	P	cIBM2006 1	DN740298	8	100	157	8238301	8238145	4e-83	c0157M12	326
mbd106	1	493.05	P		AY029559	1	100	1407	175158976	175157570	0	c0263E11	36
ucsd61g	1	493.74	P		L46399	1	92.34	209	161767370	161767578	7e-73	c0410H16	33
uaz8a(spr1)	1	494.58	P	BNL 93 1	T18781	1	86.55	119	1948642	1948524	8e-27	c0363D20	1
gpm618	1	495.27	P	cIBM2006 1	CF032390	8	100	243	159767350	159767592	6e-134	c0214A01	362
csu574b(eif2B)	1	496.6	P		AA051886	1	81.28	203	174246650	174246448	7e-21	b0611B08	36
umc67a (CBM 1.06)	1	496.6	P		G13173	1	99.33	299	175505327	175505029	4e-162	c0152A14	36
csu881(cys)	1	496.6	P		W21609	1	85.42	96	176890084	176890179	3e-20	b0486J12	36
cys2	1	499.7	P		X85803	1	99.42	345	176893992	176894336	0	b0486J12	36
IDP386	1	499.76	P		AW066606	1	96.34	164	150362632	150362795	2e-72	c0284L24	31
gpm229	1	500.02	P	cIBM2006 1	AW438392	2	99.77	431	12099217	12099647	0	c0209C04	71
gpm4	1	500.02	P		AY112372	1	98.98	197	176908460	176908264	3e-101	b0486J12	36
IDP2446	1	500.22	P		BM341452	1	94.94	178	172604742	172604565	2e-72	c0107J16	36
gpm190a	1	501.24	P	LHRF Gnp2004 1	BF728198	1	100	275	263619063	263619337	6e-153	c0348O19	56
umc1972	1	503.3	F		AY106175	1	99.63	810	177871094	177870286	0	b0616F05	37
IDP741	1	504.77	P		AI665158	1	96.72	244	179504723	179504966	3e-115	c0052C12	37
umc1988	1	504.93	P		BE129669	1	97.82	504	179453472	179453973	0	c0140I05	37
bx9	1	504.98	P		AY107409	1	100	1010	180170301	180171310	0	c0125M18	37
ucsd61a	1	505.41	P		L46399	1	92.34	209	161767370	161767578	7e-73	c0410H16	33
uaz17a	1	505.41	P	BNL 95 1	T18759	no hit
IDP451	1	505.47	P		AW498408	1	100	297	171888656	171888360	3e-166	c0324D06	36
IDP4037	1	505.66	P		AC212323	1	100	5000	179669745	179855211	0	c0100F14	37
pco066796	1	506.32	P		BV134403	1	100	340	179852195	179851856	0	c0100F14	37
umc64b	1	506.72	P		G10859	1	99.42	344	175505342	175504999	0	c0152A14	36
umc1754	1	506.83	P		AY104347	1	100	458	180564731	180565188	0	c0198P18	37
IDP4052	1	507.3	P		AC186783	1	100	5000	181178677	181350005	0	c0126K08	37
umc1812	1	508.2	P		AY104347	1	100	458	180564731	180565188	0	c0198P18	37
csu61b	1	509.58	P		T12691	1	98.02	101	181951653	181951553	4e-44	b0637K04	37
mHbrMA85-B73	1	510.09	P		AC186524	1	100	5000	180704549	180868557	0	c0251L03	37
IDP1703	1	510.7	P		BM339824	1	95.7	419	183643935	183644353	0	b0170L06	15
IDP1951	1	510.7	P		AI833997	1	98.41	567	183647325	183647890	0	b0170L06	15
bnlg1041	1	514.45	P		AC205730	1	100	5000	166148631	166223178	0	c0113I06	33
myb6	1	514.7	F		AF250185	1	97.12	104	182391259	182391156	2e-44	c0476C02	37
asg11	1	516.33	P		RFLPasg11	1	99.68	312	180523962	180523651	7e-173	c0008J18	37
dof1	1	517	P		CC789597	1	98.26	746	182632985	182633729	0	c0452F15	37
umc1590	1	517	F		AY111177	1	99.45	365	182696623	182696259	0	c0452F15	37
AY109499	1	517.7	P		AI691355	1	100	30	193550433	193550462	1e-06	c0020M22	40
cl3166_1a	1	518.27	P		BV152061	1	100	414	182386681	182386268	0	c0476C02	37
AY110566	1	518.9	P	IBM2 1	AW600487	1	100	33	241637403	241637371	1e-08	c0276J15	49
umc2621	1	519.07	P		CK828158	1	99.77	440	183625654	183626093	0	b0170L06	15
bnl5.59a	1	520.4	F		RFLPbnl5.59	1	97.65	170	183652591	183652422	8e-81	b0170L06	15
csu92a	1	520.9	P		T12713	1	92	175	182645411	182645585	9e-63	c0452F15	37
IDP846	1	522.4	P		BM074786	1	99.6	251	184626215	184625965	3e-136	c0289I14	38
bnlg1023b	1	522.72	P	SSR Consensus 1	AC193591	4	100	5000	232391260	232512316	0	b0343G13	199
uaz10	1	522.76	P	BNL 2002 1	EU954075	1	99.6	252	89098810	89098559	6e-138	c0156P22	24
phm1968	1	522.84	P		AY110591	1	99.58	708	183647192	183647899	0	b0170L06	15
php20654	1	523.3	F		RFLPphp20654	1	92.59	54	188866639	188866586	1e-11	c0340K17	38
AY110296	1	523.9	F		AW146930	no hit
php20682	1	524.5	P		RFLPphp20682	1	100	473	184707844	184708316	0	c0289I14	38
asg58	1	525.7	F		INTBLasg58	1	95.22	439	185314691	185315125	0	c0255E06	38
umc1811	1	526.4	F		AY103878	1	100	951	184545838	184544888	0	c0285N16	38
csu675a(prh)	1	527.06	P		AA072449	1	99.43	175	183965219	183965045	1e-90	b0568F18	15
bnlg2057	1	527.6	F		CC740722	1	99.52	413	184862647	184862235	0	c0321P18	38
csu194(mthr)	1	528.05	P		T18851	1	85.51	138	176704778	176704915	5e-24	b0582N06	36
pza00068	1	528.07	P		BV137177	1	100	545	183831776	183831232	0	c0231C08	15
csu503(met)	1	528.21	P		AA030695	1	100	73	176703556	176703628	9e-33	b0582N06	36
rgpc356	1	528.71	P		D22570	1	89.51	286	184088637	184088352	6e-81	b0410I01	15
pza03531	1	528.73	P		MAGIPZA03531	1	100	543	184089146	184088604	0	b0410I01	15
umc2234	1	529	P		AY106416	1	100	697	187258465	187259161	0	c0423B06	38
mbd119	1	529.27	P		INTBLmbd119	1	100	5450	182303817	182298368	0	c0175C13	37
csu256(hsp90)	1	531.56	P		T26943	1	97.33	187	184088220	184088034	6e-92	b0410I01	15
umc133c	1	532.8	P	SSR Consensus 1	RFLPumc133	2	93.62	47	147233319	147233273	2e-07	c0157B07	90
bnlg1598	1	532.8	F		AC202128	1	100	5000	187763349	187833971	0	b0326B09	38
umc1123	1	535.1	F		AI691197	1	99.22	384	187873622	187874005	0	b0523C19	38
npi429	1	535.27	P		RFLPnpi429	1	94.95	475	184626675	184626210	0	c0289I14	38
umc1398	1	540.91	P		AI812172	1	99.6	506	189463124	189463627	0	c0336F17	38
IDP156	1	541.3	P		BG841943	1	99.56	450	188967037	188967486	0	c0340K17	38
AY104360	1	541.3	F		AY104360	1	100	434	189235465	189235898	0	c0120F20	38
umc1281	1	541.3	P		AW573442	1	100	413	189467862	189468274	0	c0336F17	38
ptk3	1	543.99	P		AF243041	1	99.85	3413	189972903	189976312	0	c0327J22	38
umc276c(hm1)	1	543.99	P		L02540	1	100	384	199608547	199608930	0	c0237B06	41
mmp156	1	544.2	F		AZ915960	1	99.59	730	189472433	189473160	0	c0336F17	38
bnlg1908b	1	545.42	P		AC190603	2	100	5000	204860060	205040028	0	b0583F23	104
csu91b	1	547.66	P	BNL 95 1	T12712	1	100	28	129854502	129854475	5e-06	c0113B16	433
csu60b	1	547.66	P		T12690	6	100	254	141493252	141492999	9e-141	c0086P12	284
cdo464a	1	547.66	P		AI978370	1	92.59	81	181935070	181935150	5e-23	b0637K04	37
umc1396	1	548.4	F		AI812220	1	96.53	259	190966263	190966012	9e-120	c0093N18	39
cdo1395f	1	549.37	P	CU 98 1	AA231829	1	88.64	88	28314917	28315004	1e-17	c0528G06	9
cdo57c	1	549.37	P		BQ548072	1	90.95	685	184088328	184089010	0	b0410I01	15
umc2235	1	550	F		AY106768	1	100	303	191318318	191318620	2e-169	b0121I18	39
IDP752	1	550.55	P		BM335553	1	99.03	412	183964042	183964453	0	b0568F18	15
cdo1091b	1	551.14	P		G73793	no hit
umc1748	1	553.6	F		AW506670	1	96.28	403	191736831	191736429	0	b0104H11	39
umc1919a	1	555.8	F		G68081	1	97.15	316	191734463	191734774	6e-155	b0104H11	39
AY107847	1	556.8	P		AY107847	1	99.83	1149	195199624	195198478	0	b0185E06	41
bnlg1615	1	557.6	F		CC749454	1	99.18	730	192860951	192861679	0	c0529J23	40
csu899b(ant)	1	558.5	P	UMC 98 1	W21620	1	97.34	263	5858092	5858353	3e-132	c0043C18	3
csu805	1	558.5	P		W21729	1	97.92	192	193190251	193190442	2e-95	c0026M15	40
cdo595	1	558.56	P		BE439214	1	85.71	70	190439644	190439713	4e-07	c0026A18	38
uaz249a(ubf9)	1	558.56	P		T14781	1	95.55	292	191140429	191140140	1e-131	c0085J19	39
zmm6	1	558.56	P		AJ430692	1	100	320	193880774	193881093	2e-179	b0415N18	40
cdo475b	1	558.56	P		AA231764	no hit
cdo678b	1	558.56	P		INTBLcdo678b	no hit
gpm894	1	559.48	P		CX129578	8	99.48	192	147525334	147525525	5e-101	c0064B01	358
gpm688	1	559.48	P		CF048660	1	98.5	200	193185448	193185250	2e-100	c0026M15	40
psr152a	1	559.8	F		AJ440581	1	89.23	65	194358711	194358775	5e-11	b0203L03	41
gpm169	1	560.05	P		AW179454	9	100	135	18797595	18797729	2e-69	c0305C17	373
uwo2	1	560.05	P		U29160	1	96.85	762	191140773	191140014	0	c0085J19	39
ucsd72a	1	560.05	P		L46398	1	95.35	172	193880908	193881079	5e-72	b0415N18	40
gpm368a	1	560.05	P	LHRF Gnp2004 1	CD986031	1	100	29	297036371	297036399	1e-06	b0112E07	63
AY111153	1	561	P		AI734491	1	96.56	262	194605963	194605702	1e-123	b0292F02	41
gpm906a	1	561.04	P		CX129590	1	100	72	193658885	193658956	3e-32	c0020M22	40
gpm906b	1	562.59	P		CX129590	1	100	72	193658885	193658956	3e-32	c0020M22	40
IDP168	1	563.61	P		BG842909	1	100	410	191842821	191842412	0	c0006H15	39
umc2151	1	563.9	F		AZ918023	1	96.6	206	194530537	194530738	7e-94	c0015L07	41
umc1668	1	566.63	P		CC755833	1	99.21	757	194388533	194389287	0	c0015L07	41
IDP2465	1	570.52	P		BG841431	1	99.08	651	193660432	193661082	0	c0020M22	40
csu590(rpL17)	1	570.8	P		EU328282	1	94.89	235	193659872	193659638	3e-100	c0020M22	40
ntf1	1	570.8	F		AA054789	1	96	275	194361053	194360779	9e-132	c0015L07	41
csu505(rpL7)	1	573.18	P		AA030697	1	100	126	194600273	194600148	2e-64	b0292F02	41
cdo116a	1	575.9	P		AI978361	1	89.44	161	192278831	192278990	7e-44	c0055D18	39
umc58	1	575.9	F		RFLPumc58	1	98.56	486	195054952	195055435	0	b0187C19	41
rz28a	1	575.9	P		AI978291	no hit
asg16b	1	578.2	F		EF471911	3	100	601	6928033	6927433	0	c0290M09	111
IDP790	1	583.14	P		BM078604	1	99.81	514	194860883	194861395	0	c0292P11	41
mmp123	1	583.3	F		AZ916259	1	99.87	775	195054975	195055749	0	b0187C19	41
IDP4057	1	583.66	P		AC217147	1	100	5000	195047959	195142262	0	b0187C19	41
umc2560	1	583.84	P		CK828029	1	97.76	313	195551478	195551169	1e-157	c0078C16	41
umc2568	1	586.27	P		CF628996	1	99.43	352	196107672	196107323	0	c0407D04	41
pdh2	1	586.31	P		AF069908	1	100	366	195283223	195283588	0	b0434D03	41
umc1035	1	587	P		G44396	1	96.3	324	195053868	195054191	2e-151	b0187C19	41
IDP295	1	587.89	P		AY108979	1	100	206	195775417	195775622	1e-111	c0264H13	41
umc1709	1	588.2	P		BV132377	1	100	236	195425308	195425073	5e-130	c0038I19	41
php20644	1	589.6	F		G10799	1	100	319	195517357	195517675	2e-179	c0078C16	41
umc2569	1	591.15	P		CF629013	1	95.31	618	196912543	196911934	0	c0028N10	41
pza02467	1	593.34	P		BV144838	1	99.68	619	196928052	196927434	0	c0028N10	41
umc1924	1	593.8	F		AC232316	1	100	5000	196724258	196792705	0	b0135C08	41
umc1335	1	593.8	P		AI861498	1	98.18	275	196926411	196926685	6e-141	c0028N10	41
csu1150	1	596.34	P		AF377594	1	100	400	196824772	196824373	0	c0028N10	41
ufg50	1	597.5	F		BH418278	1	97.4	423	197112752	197113172	0	b0117G10	41
umc1122	1	599.89	P		AY108462	1	99.48	580	201472266	201472845	0	c0124A04	41
gpm136	1	602.59	P	cIBM2006 1	AW057093	1	100	178	273070076	273070253	5e-95	b0091B01	56
csu1132	1	603.8	F		AF377492	1	100	557	198075060	198075616	0	b0240I18	41
umc2396	1	604.41	P		CC750091	1	97.97	541	202031081	202031621	0	c0534E11	41
umc2236	1	604.8	F		AY103733	1	99.61	257	198084656	198084400	7e-139	b0240I18	41
br2	1	605.04	P		AY366085	1	99.33	7128	202128502	202135619	0	c0534E11	41
umc1925	1	606.5	F		CC743169	1	99.25	665	198751740	198751078	0	c0209G12	41
hm1	1	607.09	P		AF041043	1	98.18	384	199608547	199608930	0	c0237B06	41
sdh1	1	607.3	P		DQ191049	1	99.96	8100	197116108	197124207	0	b0117G10	41
asg62 (CBM 1.07)	1	607.3	F		DQ001865	1	100	465	198707401	198707865	0	c0479A09	41
cl11614_1	1	608.21	P	IBM2 FPC0507 1	BV117529	1	100	279	80803248	80802970	1e-155	c0250K13	20
IDP1972	1	608.39	P		BM348258	1	99.82	558	199340652	199340095	0	c0070O19	41
gpm260a	1	608.8	P		BM737488	1	90.98	266	199466136	199466401	7e-91	c0070O19	41
gpm820f	1	609.78	P		CX129504	1	99.53	643	199598579	199599221	0	c0237B06	41
uaz18d	1	610.23	P		T18746	1	95.91	171	191375042	191374873	7e-76	b0396P12	39
wsu(nia4)	1	610.23	P		U20450	1	86.23	748	198592498	198591762	1e-180	c0479A09	41
ncr(nrA)	1	610.23	P		AF153448	1	90.69	1364	198593044	198591692	0	c0479A09	41
umc2237	1	618.5	F		AY109498	1	97.33	374	200556788	200557161	0	c0219K14	41
amp1	1	621.88	P		EU963054	1	100	314	224185679	224185366	1e-175	c0220A09	46
csh11	1	626.86	P		T14752	1	92.57	148	219995993	219995848	7e-50	b0028C22	44
umc1254	1	627.59	P		AY104824	1	100	553	196441652	196442204	0	c0279P04	41
umc2239	1	630.6	F		CC750091	1	97.97	541	202031081	202031621	0	c0534E11	41
pco095480	1	631.38	P		AY103941	1	100	388	201295690	201295303	0	c0109L23	41
gpm192	1	631.92	P		AW330813	1	98.59	568	202890766	202891333	0	b0026G14	42
amp2	1	632	P		EU964849	1	93.07	101	240517463	240517363	5e-32	c0245C01	49
gpm96	1	633.02	P		AI833973	1	98.14	376	204078771	204079142	0	c0182D04	43
umc1486	1	637.51	P		BG266195	1	98.37	367	210396827	210397193	0	c0463O12	44
umc2238	1	638.3	P		CC750091	1	97.97	541	202031081	202031621	0	c0534E11	41
IDP198	1	638.51	P		BM072918	1	99.45	363	204078780	204079142	0	c0182D04	43
pco095461	1	638.67	P		AY108035	1	100	292	203035250	203034959	8e-163	c0040O19	42
krp4	1	639.39	P		AY105166	1	100	207	204305665	204305871	3e-112	b0413D19	43
IDP1656	1	639.39	P		AI621879	1	97.2	250	204545548	204545299	3e-121	c0272B24	43
pza00131	1	639.89	P		BV137768	1	100	301	203385518	203385218	1e-168	c0379C01	42
pza01963	1	639.89	P		AY109503	1	100	440	203719096	203718657	0	b0495O23	42
pco077760	1	640.31	P		AY106220	1	100	265	204199083	204199347	6e-147	b0413D19	43
IDP716	1	641.52	P		AY106330	1	100	187	204308798	204308612	3e-100	b0413D19	43
hp1	1	641.52	F		AC208644	1	100	5000	204444671	204585829	0	c0272B24	43
mdh6	1	642.3	P		AY105634	1	100	263	202618271	202618009	3e-145	c0117G14	42
php20855	1	647.4	F		RFLPphp20855	1	99.78	465	204301008	204301472	0	b0413D19	43
uaz20a	1	649.5	P		T18755	8	97.16	141	160945357	160945497	7e-66	c0226O18	362
cdo99	1	649.5	P		BE439358	1	91.11	90	205111227	205111316	8e-24	c0313E01	43
bcd98a	1	649.5	F		BE438826	1	90.32	155	205117835	205117989	9e-46	c0313E01	43
csu614a	1	649.5	P		EU746374	1	85.65	209	214304894	214304692	5e-38	c0046G05	44
bcd450d	1	649.5	P		BE438731	1	85.14	74	275702143	275702070	6e-07	c0186P03	56
zrp2	1	649.98	P		U38790	1	99.65	2574	203103781	203101211	0	c0040O19	42
mon00186::Ac	1	651.18	P		AY559221	1	98.23	451	205751036	205750590	0	c0308J07	43
umc1356	1	653.06	P		AI855357	1	100	364	205890006	205889643	0	c0135N17	43
umc1358	1	653.4	F		AI855272	1	100	516	206370505	206369990	0	c0155M10	43
acpt1	1	653.49	P		AY104517	1	100	398	206168113	206168510	0	b0283P08	43
npi605a	1	655.63	P		RFLPnpi605	1	98.95	477	210151788	210151312	0	b0329E17	44
umc2505	1	656.25	P		CK347439	1	92.43	449	208343285	208342841	1e-167	c0548A09	44
pco089222	1	656.45	P		AY106979	1	100	402	208143741	208143340	0	c0008P21	44
IDP4068	1	656.6	P		AC186619	1	100	5000	206739376	206925045	0	c0264P07	43
AY111834	1	656.7	F		AY111834	1	99.31	145	206940392	206940248	4e-73	c0042P07	43
umc1374	1	657.15	P		AI881349	1	98.44	192	205936321	205936512	3e-96	c0135N17	43
bnlg1556	1	658.6	F		CC783786	1	98.88	801	207769061	207769856	0	c0386A06	44
bnlg421	1	659.34	P		AC204568	4	100	5000	20464471	20639417	0	c0342P17	160
gpm420b	1	660.9	P		CD990721	1	93.25	459	207703877	207704334	0	b0232F16	44
gpm653c	1	662.35	P		CF036944	1	84.4	141	206220588	206220451	5e-18	b0283P08	43
bnl7.08b	1	662.66	P		G10772	7	99.36	313	142204979	142205291	1e-171	c0029M02	320
umc2605	1	663.3	P		CF634054	8	98.56	417	162072737	162073151	0	b0164J22	362
std1b(his2B1)	1	664.17	P		X57312	1	88.45	459	207703878	207704324	1e-129	b0232F16	44
umc33a	1	664.17	P		RFLPumc33	1	97.94	485	212637004	212637488	0	c0158N24	44
dmt103c	1	667.73	P	cIBM2006 1	AF242320	1	88.62	1134	2913662	2914792	0	c0178F14	2
csu694b(uce)	1	669.22	P		CC741453	1	93.17	688	210496342	210497026	0	c0463O12	44
umc2550	1	669.28	P	SSR B73 x Mo17 Davis 1	CF626746	1	96.4	556	85718596	85718049	0	c0079F07	22
IDP243	1	669.31	P		BM074017	1	98.74	317	212356703	212356387	9e-168	b0186D07	44
uaz228d(his2b)	1	670.2	P		T14716	1	91.13	293	207703877	207704167	8e-102	b0232F16	44
umc23a	1	670.2	F		RFLPumc23	1	97.8	410	212636329	212636735	0	c0158N24	44
cncr1	1	670.88	P		X98083	1	96.47	425	210941490	210941902	0	c0418J02	44
pza03194	1	670.89	P		MAGIPZA03194	1	99.51	612	212244253	212244862	0	c0514A03	44
pza03193	1	670.89	P		BV697121	1	100	643	212306969	212307611	0	b0186D07	44
phm12706	1	670.89	P		AY105537	1	96.05	329	212356387	212356710	3e-152	b0186D07	44
cl13108_1a	1	673.08	P		BV149996	1	100	333	212557594	212557926	0	c0158N24	44
ucsd61e	1	675.03	P		L46399	1	87.57	169	193880911	193881079	2e-39	b0415N18	40
umc1833	1	675.68	P		G67996	1	94.69	320	210255128	210254811	5e-140	c0024E04	44
IDP3873	1	675.81	P		CC725788	5	99.54	655	38765330	38765984	0	c0399A02	218
IDP641	1	675.81	P		BM334114	1	99.18	486	214065449	214064964	0	c0137G23	44
uaz151(sar)	1	677.45	P		T14655	3	97.62	294	63250373	63250666	3e-147	c0113B19	119
uaz2b	1	677.45	P		T18748	7	95.45	286	159820963	159820684	6e-130	c0238K23	325
pco139091	1	678	P		CC750239	1	98.4	624	213362935	213363555	0	c0026I08	44
gpm852	1	679.75	P		CX129536	1	99.37	158	214291539	214291696	6e-81	c0046G05	44
csu921b(ppp)	1	679.85	P		W21635	1	92.11	152	218777610	218777459	5e-53	b0122A09	44
rz698a(ppy)	1	679.85	P		AA231804	1	86.86	137	220882698	220882834	5e-28	c0523C23	44
umc2549	1	679.86	P		CF626562	1	98.67	603	208531280	208530678	0	c0544I01	44
gpm90	1	680.77	P		AI795462	1	90.81	620	212503662	212503043	0	c0117F22	44
csu542	1	682.27	P		AA030721	1	99.36	156	220289926	220289772	3e-79	b0142L19	44
pza03265	1	684.05	P		MAGIPZA03265	1	100	644	214745556	214746199	0	c0265A20	44
hmga102	1	684.08	P		AF291748	1	100	921	214734951	214735871	0	c0265A20	44
gpm752a	1	684.09	P	LHRF Gnp2004 1	CF062247	1	88.06	67	75651531	75651465	1e-09	c0117B10	19
crs1	1	684.09	P		AF290414	1	99.86	711	220386700	220385990	0	b0142L19	44
agpsl1	1	684.09	P		S72425	1	99.56	228	221048167	221048393	7e-122	b0625A16	44
gpm802	1	684.67	P		CX129486	1	99.11	225	216290543	216290766	4e-118	c0271I04	44
ncr(ars1)	1	687.63	P		X12753	1	90.52	517	211860322	211860837	2e-168	b0498M13	44
umc2064	1	688.33	P		AW057095	1	100	262	219996109	219995848	4e-145	b0028C22	44
csu660a	1	688.54	P		AA072437	6	100	160	162223308	162223467	1e-84	b0240E24	287
gpm440	1	689.4	P		CC788731	1	99.36	624	219598560	219597938	0	c0171P22	44
gpm415a	1	689.4	P		CD990622	1	99.55	224	219996071	219995848	4e-120	b0028C22	44
gpm422	1	689.4	P		AY103849	1	98.81	337	220885097	220885431	2e-179	c0523C23	44
gpm63a	1	689.4	P		AI714610	1	96.79	312	221134646	221134957	3e-149	b0625A16	44
bcd98g	1	689.71	P		BE438826	1	90.32	155	205117835	205117989	9e-46	c0313E01	43
mmp189	1	690.5	F		AZ916191	1	99.55	442	218459850	218460290	0	c0017F09	44
phm6043	1	691.96	P		AI666128	1	90.65	107	216927163	216927057	9e-29	c0255G06	44
pza03741	1	691.96	P		MAGIPZA03741	1	100	542	216989237	216989778	0	c0255G06	44
uaz205b(hsp70)	1	692.64	P		T14701	5	96.98	364	21580468	21580831	2e-180	c0483F08	212
IDP856	1	693.42	P		BM075847	1	99.23	518	216693072	216692556	0	c0490H13	44
mmp173	1	693.6	F		AZ916393	1	99.6	755	221794578	221795332	0	c0291J03	45
umc1278	1	695.22	P		AY112555	1	100	174	214613818	214613645	8e-93	c0265A20	44
cl28036_1a	1	698.04	P		CC831126	1	99.86	714	222508584	222507871	0	c0488K11	45
phm5484	1	699.9	P		AY107990	5	94.19	172	21450406	21450236	8e-67	c0483F08	212
phm15871	1	699.9	P		AY109879	1	99.16	239	222426675	222426913	1e-126	c0488K11	45
php20661	1	699.9	F		RFLPphp20661	1	99.55	448	222703191	222703638	0	c0190M13	492
php20713b	1	700.5	P		RFLPphp20713	4	100	446	5030108	5030553	0	c0026E06	156
bnlg1025	1	700.5	F		CC147042	1	98.99	691	223005347	223006037	0	b0638J02	46
IDP644	1	700.53	P		AY107457	1	100	515	221939670	221939156	0	c0271J04	45
nip3a	1	700.98	P		AY108821	1	100	563	223233323	223233885	0	c0297O12	46
bcd207a	1	703.5	F		BQ548067	2	84.62	130	5856669	5856798	8e-19	b0429G16	69
pco149284	1	705.26	P		BV128170	1	100	276	223467057	223466782	8e-154	c0201I15	46
mHbrMT153-Mo17	1	705.35	P		AC209989	1	100	5000	231660351	231829119	0	c0460K19	46
AY110356	1	706.4	F		AY110356	1	97.77	494	223466079	223466572	0	c0201I15	46
bnl7.21a	1	709.5	P		RFLPbnl7.21	4	97.47	396	5229634	5230027	0	c0325I22	156
bcd1092b	1	710.14	P	CU 98 1	BE439029	1	86.62	157	41877966	41877810	1e-31	c0052E13	10
phi102	1	711.24	P		AC226531	6	100	5000	143640584	143682787	0	b0362K05	285
umc1128	1	711.5	F		AY107706	1	99.64	276	223645596	223645871	3e-151	c0260E13	46
umc2387	1	711.81	P		AY108724	1	100	452	221547478	221547027	0	c0188C22	45
yab10	1	712.02	P		AY106366	1	100	132	224417669	224417538	1e-67	c0128B15	46
umc1147	1	714.4	F		AY104741	1	99.77	444	224494296	224493853	0	c0128B15	46
pco115388	1	715.35	P		BV135675	1	99.1	557	224518337	224518892	0	c0128B15	46
gpm97	1	715.8	P		AI881540	1	100	377	224871283	224871659	0	c0291F08	46
IDP640	1	716.19	P		BM334112	1	98.99	594	224184828	224184236	0	c0220A09	46
IDP174	1	716.85	P		BG873873	1	99.5	399	227353931	227353534	0	c0123I12	46
IDP4061	1	717.43	P		AC208605	1	100	5000	225131007	225348804	0	c0010K06	46
IDP2492	1	717.43	P		AY105141	1	100	532	226192697	226192166	0	c0494G06	46
gpm946(sod2)	1	717.57	P	IBM GNP2004 1	M54936	1	91.86	86	60212203	60212288	2e-23	b0318A16	14
phm4942	1	717.64	P		AY111813	1	95.62	502	226462311	226461810	0	c0326F20	46
pco135045	1	717.64	P		AY107213	1	100	515	226781566	226781052	0	c0285O08	46
cdo94b	1	717.8	P		AI978276	1	89.22	102	223358448	223358549	8e-25	c0297O12	46
bcd386a	1	717.8	F		AA231678	1	87.83	115	225947707	225947593	3e-24	c0370E03	46
IMR13	1	717.9	P		AC194838	1	100	5000	226105781	226244859	0	c0494G06	46
umc1848	1	718.83	P		G68011	1	97.79	317	226282918	226283233	4e-162	b0131C15	46
IDP820	1	719.02	P		BM337001	1	99.36	469	227982080	227982548	0	c0403D09	46
npi447a	1	720.3	F		RFLPnpi447	1	94.07	472	227601763	227602228	0	b0310F15	46
cl19599_1	1	720.36	P		BV133517	1	100	244	227542484	227542727	8e-135	b0272C03	46
phi002	1	720.9	P		AC195572	1	100	5000	227519887	227601339	0	b0272C03	46
umc37b	1	721.27	P		RFLPumc37	1	97.99	498	229353823	229354320	0	c0310F08	46
dcl102	1	721.38	P		AW054251	1	100	174	229052637	229052810	8e-93	b0611J05	46
umc2570	1	721.64	P		CF629031	1	97.66	342	216888409	216888069	1e-172	c0029F17	44
IDP408	1	721.89	P		AI920364	1	100	382	227664886	227665267	0	b0310F15	46
umc1245	1	721.9	F		AI783389	1	100	239	229152420	229152182	8e-132	c0417E23	46
tip3b	1	722.06	P		AF342809	1	99.66	880	227751487	227750608	0	c0382D21	46
AY105132	1	722.07	P		AY105132	1	100	213	227894759	227894971	6e-116	b0254J21	46
IDP1982	1	722.07	P		AY106651	1	99.74	384	227904379	227904762	0	b0254J21	46
myo3	1	722.1	P		AY110130	1	98.55	622	228529489	228528869	0	c0361N09	46
umc59c	1	722.13	P		CC836015	1	98.76	728	229240700	229239974	0	c0417E23	46
AY110159	1	722.3	P		BV152009	1	99.59	244	227896475	227896232	8e-132	b0254J21	46
mwg645f	1	722.4	P		INTBLmwg645f	1	84.42	584	223833042	223832459	8e-120	c0496F15	46
rz583a(msb)	1	722.4	P		AA231657	1	86.96	115	225565401	225565514	1e-21	c0098O02	46
rny(pcr)a	1	722.4	P		X17067	1	86.22	508	226852608	226852112	1e-118	c0176A07	46
umc128a (CBM 1.08)	1	722.4	F		G10813	1	97.01	134	227602357	227602224	2e-58	b0310F15	46
gpm227b	1	725.17	P		AW433448	5	99.59	489	38118649	38118161	0	c0530D19	218
umc37a	1	726.1	F		RFLPumc37	1	97.99	498	229353823	229354320	0	c0310F08	46
bnlg257a	1	726.1	P		AC193745	1	100	5000	282139768	282282060	0	c0086K08	61
AY110313	1	735.2	F		BE225258	1	100	132	226189566	226189435	4e-68	c0494G06	46
umc2586	1	737.1	P		CF630907	1	97.46	511	221939160	221939670	0	c0271J04	45
IDP126	1	738.18	P		BG841557	1	100	364	230216051	230216414	0	b0151F05	46
AY110191	1	740.4	P		AW066213	1	100	260	226713847	226713588	6e-144	c0285O08	46
mdh4	1	744.62	P		T18783	1	99.28	138	230673829	230673692	2e-68	c0486J20	46
bnl17.06	1	744.7	P		RFLPbnl17.06	1	95.9	439	230526410	230525977	0	c0486J20	46
cdo98b	1	744.7	F		AA231729	1	87.21	86	230827785	230827700	3e-14	c0303N15	46
umc1998	1	747.9	P		CC738172	1	99.09	771	231389903	231389135	0	c0478C08	46
bnlg1629	1	747.9	P		CC828569	1	98.53	613	231441969	231442581	0	c0478C08	46
pza03001	1	748.41	P		AY104260	1	100	595	231038115	231037521	0	c0422D18	46
pzb01647	1	748.41	P		MAGIPZB01647	1	100	732	231038691	231039422	0	c0422D18	46
npi573	1	748.92	P		RFLPnpi573	1	98.96	480	233399224	233399703	0	c0308I03	46
npi614	1	748.92	P		RFLPnpi614	1	99.79	474	233399232	233399705	0	c0308I03	46
csu12b(cin4)	1	750.23	P		M95061	1	82.05	156	221928659	221928811	1e-14	c0271J04	45
gpm406a	1	752.27	P		CD989865	3	98.17	491	58617031	58616547	0	c0529P01	119
gpm389a	1	752.27	P		CD988316	1	91.77	231	230672853	230672625	2e-79	c0486J20	46
bnlg2228	1	755.2	F		CC829629	1	99.69	635	232890131	232889497	0	c0214D19	46
csu1007(eif4F)	1	756.19	P		W49482	1	100	149	233598727	233598875	3e-78	c0421D08	46
umc83a	1	756.5	F		CC746415	1	99.38	803	232886350	232885549	0	c0214D19	46
cesa10	1	757.02	P		AY372244	1	99.91	1090	233604238	233605327	0	c0421D08	46
umc1085	1	757.22	P		G44741	1	98.16	326	235500916	235500591	3e-169	c0120O21	48
umc2029	1	759.64	P		CC835714	1	99.85	648	233341048	233340401	0	c0308I03	46
cpn2	1	759.98	P		AW090970	1	100	107	234161411	234161305	7e-53	c0247I06	48
lim254	1	760.3	F		OKMARKER	no seq
gpm760c	1	761.78	P		CX129444	5	97.8	91	202684223	202684313	5e-39	b0353L02	250
chr124	1	762.2	P		BF727871	1	99.45	182	234456641	234456821	2e-94	c0322H06	48
IDP190	1	763.25	P		BM072886	1	100	510	234830967	234830458	0	c0221H05	48
pza00381	1	763.99	P		BV127916	1	100	682	237638987	237639668	0	c0436P02	49
npi120	1	765.9	F		RFLPnpi120	1	96.94	458	235051910	235052365	0	c0166K22	48
ufg61	1	768.23	P		BH417996	1	100	276	219118478	219118203	1e-153	c0118E22	44
pco136491	1	768.26	P		BV127922	1	100	684	237638987	237639670	0	c0436P02	49
umc2080	1	769.4	P		AY106069	1	93.33	585	235256135	235256700	0	b0400E08	48
gpm189a	1	770.39	P		BF727990	6	100	235	25121812	25122046	5e-129	c0329L21	262
umc1955	1	770.4	F		AY106069	1	93.33	585	235256135	235256700	0	b0400E08	48
grp1	1	770.92	P	Genetic 2008 1	X61121	1	98.56	625	178339452	178338830	0	c0455M15	37
uce1	1	770.92	P		T14794	1	96.58	117	235439295	235439179	3e-49	b0598L16	48
gpm819	1	772.05	P		CX129503	1	99.01	505	236243967	236244471	0	b0193M20	48
rz561a	1	772.28	P		AI978431	1	90.29	206	236378801	236378597	1e-63	c0017M06	48
gpm723	1	773.47	P		CF056908	1	100	220	242918367	242918586	2e-120	c0280L02	49
gpm925	1	774.08	P		CX129609	1	100	132	244093206	244093337	6e-68	c0118B21	49
phm4926	1	774.18	P		MAGIPHM4926	1	99.38	482	240498529	240499010	0	c0245C01	49
pza03301	1	774.18	P		MAGIPZA03301	1	98.73	394	240574106	240574499	0	c0245C01	49
bz2	1	774.18	P		X81971	1	95.71	1959	240649434	240647487	0	c0189B10	49
gpm243b	1	774.39	P		AY754867	1	99.93	1406	205548387	205549792	0	c0447E13	43
umc2181	1	774.5	F		BG268724	1	99.36	314	236951547	236951860	4e-171	c0428N19	48
npi569a	1	775.2	P		RFLPnpi569	5	99.8	495	76959860	76960354	0	b0361I20	223
bcd98m	1	775.2	P		BE438826	1	90.32	155	205117835	205117989	9e-46	c0313E01	43
npi255	1	775.2	F		RFLPnpi255	1	100	408	236953596	236954003	0	c0428N19	48
IDP707	1	775.32	P		AW066906	1	100	517	237902273	237902789	0	c0251N01	49
IDP266	1	776.83	P		AI619361	1	99.37	316	240502816	240502501	7e-173	c0245C01	49
umc1838a	1	777.4	F	IBM2 1	G68001	1	92.77	318	196736798	196737110	2e-127	b0135C08	41
IDP512	1	778.34	P		DQ207722	1	100	465	240151316	240150852	0	c0212I22	49
id1	1	779.2	F		AF058757	1	99.63	815	238902333	238901522	0	b0166L17	49
umc1446	1	781.6	F		AY110123	1	96.33	245	240068964	240069208	3e-113	c0016E01	49
umc1928	1	783.2	F	IBM2 1	G68090	1	85.14	323	187896598	187896913	3e-64	b0523C19	38
mmp22	1	784.7	P		AZ916063	1	99.38	641	240537484	240536844	0	c0245C01	49
an1	1	785.3	F		L37750	1	100	711	240498347	240499057	0	c0245C01	49
IDP669	1	785.3	P		BG842278	1	100	543	240747169	240747711	0	c0189B10	49
mmc0041	1	787.33	P		CC823966	1	99.63	821	238970355	238969535	0	b0166L17	49
IDP3997	1	787.39	P		AC209893	1	100	5000	242481538	242628646	0	c0333M01	49
rz630e(sat)	1	788.04	P		AA231798	1	91.18	238	274092535	274092298	6e-81	c0261P15	56
bnl29d(pds)	1	789.02	P		U37285	1	97.76	313	207646181	207645869	3e-158	b0607F04	44
csu982(goa)	1	790.84	P		W21688	1	97.39	268	247948202	247947936	2e-135	c0479K06	50
cyp8	1	793.12	P		AW172107	1	100	112	242918678	242918789	2e-56	c0280L02	49
sdg123	1	793.4	F		AY110349	1	99.7	330	241424048	241424377	0	c0160A06	49
gpm547c	1	795.87	P	cIBM2006 1	CF018916	1	91.78	146	26409223	26409368	2e-47	c0042H19	9
lhcb9	1	798.74	P		X68682	1	98.94	940	246824585	246823646	0	b0336E11	50
rgps10558a	1	798.74	P		D46110	1	97.73	44	246824810	246824767	1e-13	b0336E11	50
vp14	1	798.74	P		U95953	1	98.63	2489	251382029	251379542	0	c0467M01	52
cdo680a	1	798.89	P		AI978281	1	85.26	156	246099806	246099961	1e-26	b0093G09	50
umc1991	1	800.7	F		AW927818	1	94.12	204	244512429	244512229	2e-80	c0011O22	50
IDP1468	1	802.46	P		BM340473	1	100	329	245653652	245653980	0	c0122M21	50
IDP2405	1	802.98	P		BM348874	1	95.92	196	246823780	246823975	9e-87	b0336E11	50
gpm608	1	803.96	P		CF030488	1	100	281	246823970	246823690	8e-157	b0336E11	50
umc1383	1	805.3	F		AI834378	1	97.95	584	246823652	246824225	0	b0336E11	50
umc1843	1	805.3	P		CC753052	1	99.87	745	247350918	247351662	0	c0125K16	50
umc2240	1	806.5	P		BI233424	1	94.25	313	247245605	247245295	3e-130	c0497D12	50
gap1	1	807.06	P		BE186289	1	100	162	247947909	247947748	4e-86	c0479K06	50
umc2385	1	807.55	P		AY108055	1	100	886	247518535	247519420	0	b0134N01	50
tha4	1	808.02	P		AF145755	1	98.96	383	252359611	252359229	0	c0190P06	51
IDP352	1	809.52	P		AI795724	1	98.46	456	250663633	250664088	0	b0193A03	52
umc27b	1	809.74	P		AC194868	1	100	5000	216193414	216368295	0	c0271I04	44
bnl8.10a	1	809.74	P		RFLPbnl8.10	1	99.53	211	249909633	249909423	8e-113	c0041B24	52
mHbrMG373-Mo17	1	809.74	P		AC209019	1	100	5000	251166141	251283515	0	c0247M20	52
umc1914	1	809.9	P		G68076	1	95.67	300	251967724	251968023	1e-137	c0131P13	52
pco124850	1	810	P		AY103973	1	100	366	248503050	248503415	0	c0273I13	50
cl4371_1b	1	810.01	P		CC755219	1	99.01	707	252608688	252609392	0	c0134F08	51
AY106137	1	810.01	P		AY106137	1	100	496	253187468	253186973	0	b0016F24	51
rpo1	1	810.02	P		BE639874	1	98.69	383	251731260	251730881	0	c0088N18	52
IDP630	1	810.36	P		BM074098	1	98.28	407	250917257	250917662	0	c0078M15	52
lim247	1	811	P		AC209019	1	100	5000	251166141	251283515	0	c0247M20	52
AY109506	1	811	P		BE186353	1	99.13	344	251985482	251985139	0	c0496L16	52
nfc103a	1	811.26	P		BF728679	1	99.5	201	250318297	250318097	2e-106	b0526E13	52
gpm838c	1	811.92	P		CX129522	1	94.58	166	251210238	251210403	3e-66	c0247M20	52
csu21a(ago)	1	812.3	P		T12663	2	99.22	129	9925218	9925090	1e-64	c0153J09	70
csu745e(rpPo)	1	812.3	P		AA143921	4	98.59	213	35960783	35960995	5e-108	c0366G15	164
rgpr250	1	812.3	P		D23819	1	89.09	110	252096430	252096321	5e-26	c0496L16	52
cdj2 (CBM 1.09)	1	812.3	F		AY109456	1	97.88	709	252192856	252193562	0	b0611E16	52
rz474b(dnaj)	1	812.3	P		AA231897	1	87.55	241	252192856	252193096	5e-59	b0611E16	52
phm16605	1	812.38	P		AI691979	1	98.94	567	251142066	251142632	0	b0240M16	52
umc66b(lcr)	1	813	P		G10862	4	100	248	170127442	170127689	3e-137	c0216J18	182
ufg53	1	815.2	F		BH417991	1	99.24	396	248516842	248516447	0	c0273I13	50
ufg10	1	817.3	P		BH418070	1	96.9	226	248500874	248500654	2e-105	c0273I13	50
si614084h12	1	817.53	P		INTBLsi614084h12	1	100	440	249259302	249259741	0	c0260N14	52
IDP3841	1	818.09	P		BZ727676	1	98.96	767	252652702	252653463	0	b0598J12	51
IDP802	1	818.09	P		BM073967	1	99.1	221	252652946	252653166	4e-116	b0598J12	51
pco106440	1	818.26	P		CC784274	1	99.03	826	252293855	252293031	0	c0190P06	51
csu696	1	821.5	F		AA072465	1	97.17	106	252653750	252653645	6e-46	b0598J12	51
mHbrBG161-Mo17	1	822.82	P		AC209019	1	100	5000	251166141	251283515	0	c0247M20	52
rth1	1	824.4	P		AY265854	1	99.98	13094	252977273	252990365	0	c0120A17	51
cdo795a	1	824.4	P		AA231719	1	92.45	106	255055986	255055881	2e-33	c0090I14	54
uaz268c	1	824.4	P		T23334	1	93.02	43	297298201	297298159	2e-07	c0523H17	63
pza02269	1	824.65	P		BV152941	1	99.65	288	252722140	252721853	5e-158	b0598J12	51
CG681821	1	824.72	P		CG681821	1	95.89	778	253781977	253782746	0	c0152B22	51
rz403	1	825.8	F		AA231867	1	85.62	146	254050972	254050827	3e-26	b0131A09	54
umc1715	1	826.28	P		AW562781	1	94.93	493	225625364	225624882	0	c0141G22	46
npi615	1	828.56	P		RFLPnpi615	1	88.29	350	254388120	254387782	3e-93	c0237D14	54
IDP3803	1	828.59	P		AY103790	1	98.77	405	255370554	255370150	0	b0464G14	54
cdo669	1	828.96	P		BE439240	1	89.93	149	261454168	261454313	2e-40	c0043D17	56
gpm369a	1	832.22	P		CD986053	1	89.21	139	276663786	276663924	5e-36	c0101N20	56
asg63b	1	833.71	P		EF471913	9	100	650	86526377	86525728	0	c0377G20	376
kip1	1	833.76	P		AY082396	1	96.46	594	255577752	255578330	0	c0428P08	54
pco092050	1	835.34	P		AY108877	1	99.74	774	256245611	256244838	0	c0166G18	54
glb1	1	839.3	F		L22344	1	99	1406	257413467	257414871	0	c0168F20	54
gbp2	1	841.98	P		U12233	1	100	427	257053978	257053552	0	b0156F21	54
tub3	1	841.98	P		X74654	1	97.19	925	257603778	257602858	0	c0260I13	54
umc2047	1	842.3	F		AC201825	1	100	5000	257366316	257486988	0	c0168F20	54
IDP2516	1	843.48	P		X59083	1	98.04	2494	257414492	257416984	0	c0168F20	54
gpm138b	1	844.34	P		AW061780	1	83.43	181	234782204	234782380	8e-23	c0221H05	48
IDP3798	1	845	P		AY106110	1	97.46	828	260688712	260687898	0	c0251M08	56
gst40	1	845.01	P	LHRF Gnp2004 1	AF244705	1	93.46	703	80303584	80304259	0	b0185M19	20
umc1298	1	845.51	P		AI947839	1	99.74	386	258437886	258437501	0	c0451I22	54
umc129(geb)	1	846.1	P		RFLPumc129	1	99.59	244	257097327	257097570	3e-132	b0156F21	54
umc140a	1	846.1	F		RFLPumc140	1	95.72	467	257709089	257708624	0	c0260I13	54
bnlg1331	1	847	F		BH140302	1	98.49	596	258449173	258448578	0	c0451I22	54
nas3	1	847	P		CC601473	1	98.39	249	258891787	258892035	4e-128	c0412P07	54
csu222a(wsi)	1	847.3	P		EU734559	1	100	240	258437366	258437605	3e-132	c0451I22	54
tbp1	1	847.37	P		L13301	1	99.38	650	258009107	258008458	0	c0006J09	54
umc2510	1	852.14	P		CK347740	1	98.97	389	258261468	258261080	0	c0057L04	54
pco069725	1	854.6	P		AY107333	1	100	365	258492668	258493032	0	c0451I22	54
AY110452	1	855.4	F	IBM2 1	AI737782	1	81.9	105	173288272	173288376	3e-07	c0053H24	36
csu200b	1	855.41	P		T18784	1	96.86	159	258834851	258834693	2e-75	c0539I13	54
umc1411a	1	857.45	P		AI770674	8	88.06	67	116596791	116596857	1e-09	c0339K15	350
mHbrBA98-B73	1	858.86	P		AC202996	1	100	5000	278082785	278259783	0	c0193O17	56
IDP3993	1	859.2	P		AC195597	1	100	5000	260664005	260842024	0	c0251M08	56
lpe1	1	860.18	P		U43034	1	100	505	262138446	262137942	0	c0235B09	56
pza00339	1	860.86	P		AY108306	1	94.35	531	260297576	260297052	0	c0339P16	56
rgpc746(rnp)	1	861.5	P		D15512	1	89.92	238	259739519	259739284	1e-72	c0333N09	54
pza01921	1	861.56	P		BV148929	1	95.47	596	261313496	261314091	0	c0317D05	56
iaglu1	1	862.1	P		L34847	1	99.87	752	262029495	262030246	0	c0110P19	56
cl26491_-1	1	865.03	P		AY111694	1	98.86	350	261858638	261858987	0	c0346D11	56
gpm129	1	866.17	P		AW037087	1	88.76	169	282472778	282472611	1e-43	b0109I24	62
bcd1072c(hsp70)	1	867.6	P		AA231688	1	84.51	213	262286806	262287017	9e-36	c0506C06	56
sgb102	1	867.65	P		BE510539	1	100	191	263280050	263279860	8e-103	c0251K07	56
pza02985	1	868.51	P		AY104366	1	100	602	262339798	262339197	0	c0506C06	56
AY112283	1	869.21	P		BE510330	1	99.7	332	262716024	262715693	0	b0126J04	56
csu110b	1	870.38	P	UMC 98 1	T12722	1	98.4	125	8851135	8851259	9e-59	b0135N12	4
csu921a(ppp)	1	870.38	P	UMC 98 1	W21635	1	92.11	152	218777610	218777459	5e-53	b0122A09	44
IDP2347	1	872.3	P		BG840582	1	98.96	386	262343369	262343754	0	c0506C06	56
umc1306	1	872.6	P		AI944111	1	98.74	239	264282087	264281849	4e-124	c0137O11	56
ole4	1	872.81	P		U13702	1	99.27	1916	262865819	262863904	0	c0244B21	56
IDP3773	1	873.76	P		CC711996	1	99.84	644	266961606	266960963	0	c0293G16	56
IDP4018	1	873.76	P		AC206213	1	100	5000	267255096	267346329	0	c0014N21	56
csu554a(rnh)	1	874.3	P		AA051871	1	96.7	303	265995064	265994763	2e-148	b0237M13	56
IDP340	1	874.52	P		BM073466	1	99.74	392	266079665	266080056	0	c0514F04	56
gpm190c	1	875.82	P		AW330714	1	99.58	240	263619063	263619302	3e-130	c0348O19	56
umc2612	1	875.95	P		CF634884	4	93.47	199	135193360	135193556	5e-75	c0438A21	176
mHbrMC108-B73	1	876.61	P		AC202996	1	100	5000	278082785	278259783	0	c0193O17	56
ers25	1	876.79	P		AY103624	1	95.06	952	263701137	263700187	0	c0348O19	56
d8	1	876.79	P		AF413162	1	100	2638	265197980	265200617	0	c0543A14	56
gpm393a	1	878.1	P		CD988452	4	98.05	308	162860844	162860537	1e-158	c0380P13	182
mmp195d	1	879.7	P		AZ916344	1	99.5	606	285764870	285765475	0	c0379I22	62
tb1	1	882.7	F		AF415057	1	100	2042	264849009	264846968	0	b0056P12	56
gpm350a	1	885.03	P		CD982337	7	99.16	119	5152198	5152316	1e-57	c0027E13	294
K1L	1	886.1	P		CC807877	1	98.17	873	266012614	266013480	0	c0514F04	56
umc1431	1	886.1	F		BE345635	1	100	271	266226703	266226433	7e-151	c0080J22	56
IDP437	1	886.7	P		AY104298	1	99.49	588	261753802	261753218	0	b0157E04	56
pgm1	1	886.7	P		AW067360	1	99.41	338	266960006	266959671	0	c0293G16	56
gln2	1	886.7	P		AY104270	1	100	431	266960971	266960541	0	c0293G16	56
umc107a(croc) (CBM 1.10)	1	886.9	P		G10803	1	99.71	343	266927146	266927488	0	c0293G16	56
cdo122a(nad)	1	887.5	P		AA231694	1	86.22	254	267220019	267219766	9e-55	c0125L06	56
chb101b	1	887.87	P		BG873812	1	91.56	379	269172652	269172275	3e-136	c0401I04	56
chr106a	1	887.87	P		AI665971	1	100	543	269295448	269294906	0	c0032E01	56
rz912a(phy)	1	888.3	P		AA231663	1	80.72	223	268372286	268372508	1e-19	c0194M23	56
pzb00008	1	888.61	P		BG320409	1	99.23	651	268371874	268372523	0	c0194M23	56
pzb00063	1	888.61	P		BG319935	1	98.99	298	268372941	268372644	2e-160	c0194M23	56
phyA1	1	888.61	P		AY106693	1	100	481	268373597	268374077	0	c0194M23	56
bnl15.18	1	889.42	P		RFLPbnl15.18	5	96.91	259	2367102	2367360	7e-124	c0274N13	204
tua1	1	889.42	P		X15704	1	99.59	6753	270144721	270151461	0	c0032B22	56
tua2	1	889.42	P		X15704	1	99.59	6753	270144721	270151461	0	c0032B22	56
AI665421	1	889.9	F		AI665421	1	99.47	380	267938589	267938212	0	c0312N07	56
IDP3977	1	889.9	P		AC205798	1	100	5000	268325670	268448848	0	c0194M23	56
AY110019	1	890.9	P		AY110019	1	97.56	821	270001597	270002417	0	b0090E20	56
IDP261	1	890.91	P		AI612441	1	99.52	414	267940103	267939690	0	c0312N07	56
IDP2393	1	890.91	P		BM336917	1	98.45	386	269007096	269007481	0	c0401I04	56
IDP1636	1	890.91	P		AW067162	1	99.73	374	269007108	269007481	0	c0401I04	56
uaz167a	1	891.14	P		T25279	1	97.84	278	270146132	270146408	9e-142	c0032B22	56
kn1	1	891.14	P		AY260164	1	98.87	4795	270360421	270365207	0	c0367B21	56
knox3	1	891.14	P		DQ056238	1	100	387	270661102	270660716	0	c0521H18	56
acs6	1	891.2	P		AY359571	1	99.92	3749	270814344	270810597	0	c0434G22	56
gpm266	1	891.29	P		CD969934	2	99.34	152	115103811	115103660	1e-77	c0066A01	467
gpm277	1	891.29	P		CD972112	1	99.33	150	268554665	268554516	1e-76	c0344F04	56
bcd808a	1	891.7	F		BE438742	1	88.86	359	270146894	270147252	4e-107	c0032B22	56
bcd265b	1	891.7	P		BE438788	1	89.33	225	270147252	270147028	1e-63	c0032B22	56
gpm801a	1	891.88	P		CX129485	4	99.32	146	36718946	36718801	1e-73	c0179N01	164
nfa103a	1	892.1	F		INTBLnfa103a	4	100	253	123925615	123925363	1e-139	c0496I23	171
gpm660a	1	892.1	P		AY105017	1	100	325	269743315	269742991	0	c0538G02	56
umc2189	1	892.2	P		BG266144	1	96.84	474	270350191	270350662	0	c0367B21	56
IDP738	1	892.61	P		BM074469	1	97.12	521	269699683	269699163	0	c0538G02	56
IDP2525	1	892.61	P		Z11879	1	90.36	332	284310638	284310311	4e-89	c0284O21	62
gpm521a	1	892.82	P		CF012831	8	99.09	329	76261282	76261610	5e-178	c0396N01	344
chr101a	1	892.91	P		AI665971	1	100	543	269295448	269294906	0	c0032E01	56
umc1290	1	892.92	P		AI977820	1	99.34	453	269868876	269869327	0	c0546B06	56
mHbrBC71-B73	1	894.25	P		AC202996	1	100	5000	278082785	278259783	0	c0193O17	56
gpm663a	1	896.47	P		CF039793	1	99.12	114	272465500	272465387	2e-54	c0172M07	56
pza02698	1	897.42	P		BV147368	1	100	296	272319100	272318805	1e-165	c0326I02	56
umc2149	1	898.7	F		AZ918211	1	90.49	284	272114406	272114140	9e-89	c0154O04	56
bnlg1268	1	898.7	P		CC758253	1	99.28	832	272229581	272228751	0	c0132J17	56
AY104234	1	898.7	P		AY104234	1	100	743	272340689	272339947	0	c0326I02	56
mmp83	1	899.2	F		AZ916491	1	99.47	190	272463956	272463767	3e-100	c0172M07	56
ucsd64c	1	902.1	P		AJ430632	1	96.23	292	225329610	225329328	2e-133	c0010K06	46
adh1	1	902.1	F		AY591045	1	100	471	272905082	272905552	0	c0528P20	56
IDP527	1	902.1	P		AW288589	1	96.53	202	273280162	273279961	1e-92	c0489F12	56
umc106a	1	902.1	P		EU728687	1	99.2	754	273711825	273711072	0	c0119B08	56
umc1885	1	902.1	P		G68048	1	97.5	320	273950758	273951074	1e-159	b0232F11	56
u22	1	902.18	P		AY691949	1	99.77	30735	272898188	272928917	0	c0528P20	56
gpm85	1	904.12	P		AI770719	3	99.17	604	22461619	22461016	0	c0453L09	115
cdo353b	1	904.59	P		AI978368	1	84.62	169	274144644	274144476	9e-28	c0261P15	56
umc72b	1	904.85	P		RFLPumc72	1	85.35	396	272695985	272696377	2e-78	c0163O12	56
cdo465	1	907.08	P		BE439135	1	89.6	125	275319506	275319382	1e-32	c0146D18	56
BE639426	1	907.1	F		BE639425	1	100	325	273711119	273710795	0	c0119B08	56
umc1534	1	907.22	P		AW144901	1	97.85	418	274034015	274033598	0	c0477B16	56
umi12	1	907.22	P		CC808892	1	91.32	853	274158800	274157973	0	c0261P15	56
gpm862	1	907.35	P	cIBM2006 1	CX129546	1	96.09	307	159759816	159759510	2e-143	c0159E20	32
bnlg1720	1	907.78	P		CC829635	1	99.32	736	264725779	264726513	0	c0040I10	56
php20518	1	907.78	P		RFLPphp20518	1	100	472	273419345	273418874	0	c0120N09	56
bnlg1597a	1	908.47	P		AC217999	8	100	5000	132662552	132781304	0	b0139I20	354
pza00030	1	909.02	P		BV136281	1	100	568	275076503	275077070	0	c0489L09	56
pco135122a	1	909.02	P		BV136280	1	100	561	275076510	275077070	0	c0489L09	56
pza02520	1	909.02	P		BV145407	1	97.65	213	275191055	275190843	8e-104	c0462F04	56
bnlg1502a	1	909.36	P		AC233950	1	100	5000	264819921	264893325	0	b0056P12	56
umc2223	1	909.38	P		BG836350	1	96.17	418	277917686	277918102	0	c0122F11	56
bcd450b	1	912.73	P		BE438731	1	85.14	74	275702143	275702070	6e-07	c0186P03	56
exg1	1	913.28	P		AY103742	1	100	828	275319042	275319869	0	c0146D18	56
bnlg1671a	1	913.4	F		CC759297	1	98.56	695	274183292	274182599	0	c0261P15	56
hxa102b	1	913.4	P		AY106225	1	99.66	298	275708005	275707708	8e-164	c0186P03	56
mmp172	1	915.2	F		AZ916443	1	100	515	274382332	274382846	0	c0024I22	56
mHbrBC96-B73	1	917.12	P		AC217356	1	100	5000	285831253	285913731	0	b0100C02	62
mHbrMT108-B73	1	917.88	P		AC202996	1	100	5000	278082785	278259783	0	c0193O17	56
rz630a(sat)	1	920.1	P		AA231798	1	91.18	238	274092535	274092298	6e-81	c0261P15	56
mHbrBG97-B73	1	920.56	P		AC202996	1	100	5000	278082785	278259783	0	c0193O17	56
uat4a	1	922.35	P		H35891	3	97.68	345	220037236	220036893	3e-178	c0437D18	150
zmm4	1	922.35	P		L46400	1	88.59	149	276369860	276369713	4e-36	c0149H19	56
mta1	1	922.35	P		AI665011	1	98.73	237	276749622	276749387	2e-122	c0038H19	56
csu261	1	922.35	P		W49885	1	91.77	158	276861377	276861220	1e-58	c0038H19	56
pzb00114	1	922.65	P		CF036788	1	100	412	275983624	275983213	0	c0227O04	56
cl11011_1	1	923.7	P		AY110618	1	99.71	348	276644430	276644777	0	c0101N20	56
vef101b	1	924.03	P		AY104964	1	92.5	80	275994642	275994563	6e-22	c0227O04	56
gpm791	1	926.04	P		CX129475	1	97.27	220	268009787	268009568	9e-106	c0312N07	56
phi308707	1	927.4	P		CC832143	1	99.13	688	277694998	277694312	0	c0071E06	56
AY108136	1	929.52	P		AY108136	1	99.3	143	276338316	276338457	3e-71	c0149H19	56
IDP1420	1	929.98	P		BM332435	1	99.62	521	258008587	258009107	0	c0006J09	54
cka2	1	929.98	P		Y11526	1	96.81	408	278427479	278427080	0	c0212G08	59
cka1	1	929.98	P		AY106259	1	99.21	380	278433009	278432630	0	c0212G08	59
asg54a	1	930.61	P		INTBLasg54a	1	86.55	342	277615786	277616114	2e-74	b0508B23	56
TMR73	1	931.43	P		AC200317	1	100	5000	276913993	277077977	0	c0308L20	56
tlk1	1	934.5	F		AI941575	1	100	496	275339608	275340103	0	c0403C06	56
gpm623	1	936.06	P		AY108137	1	100	389	275993021	275993409	0	c0227O04	56
umc1774	1	936.06	P		CF055801	1	99.17	241	277197075	277197315	8e-128	c0155K16	56
pza02204	1	939.52	P		AY110211	1	97.93	532	278691226	278690695	0	c0248C23	60
mmp165	1	939.7	P		AZ916135	1	97.92	96	277362284	277362189	3e-42	c0155K16	56
npi97c	1	941.68	P		RFLPnpi97	1	93.33	30	278131137	278131108	0.047	c0193O17	56
knox8a	1	941.91	P		DQ056236	1	99.59	244	280759407	280759650	5e-132	c0196G22	61
IDP3843	1	941.98	P		BZ978650	1	94.27	279	278659326	278659602	2e-116	c0306N19	59
IDP2395	1	945.61	P		BM337922	1	98.58	352	279841654	279842003	0	c0277N14	60
bnl17.18b	1	947.38	P		RFLPbnl17.18	1	87.33	221	278486626	278486842	2e-50	c0212G08	59
gpm610a	1	950.8	P	cIBM2006 1	CF031356	1	88.78	205	12525646	12525445	8e-53	c0375L12	5
lem1	1	951.04	P		AF332375	1	96.98	431	280119898	280119468	0	c0233M17	60
csu954	1	951.04	P		W21660	1	99.2	125	280217169	280217045	2e-61	b0265F18	60
bnl7.25a	1	951.2	P		RFLPbnl7.25	6	94.52	365	141248827	141248467	7e-155	b0175D04	284
ucsd106d	1	951.2	P		L46400	1	88.59	149	276369860	276369713	4e-36	c0149H19	56
gpm164b	1	951.47	P		AW134434	1	99.84	611	280656143	280655533	0	b0382I01	60
IDP195	1	952.41	P		BM073690	1	99.14	233	280962675	280962907	4e-123	c0205P02	61
IDP773	1	952.41	P		BE639346	1	100	185	280962907	280962723	3e-99	c0205P02	61
IDP2450	1	952.88	P		BM266368	1	100	577	281493621	281493045	0	b0373I01	61
IDP823	1	953.32	P		BM337218	1	99.2	623	282684241	282683620	0	c0098B12	62
IDP870	1	953.32	P		BM079223	1	100	296	282894800	282894505	1e-165	c0497D22	62
IDP2436	1	955.44	P		BM332345	1	98.14	429	285278451	285278023	0	b0341F06	62
TMR51	1	955.57	P		AC210968	1	100	5000	285196364	285275528	0	c0289H15	62
IDP1975	1	955.57	P		BM348380	1	99.35	617	285775773	285775157	0	c0379I22	62
AY108778	1	956.15	P		AY108778	1	99.83	579	286632622	286633200	0	c0156F11	62
bnlg1347a	1	958.18	P		AC198378	1	100	5000	275935167	276034570	0	c0227O04	56
pco114964	1	962.52	P		AY106920	1	100	431	280214641	280215071	0	b0265F18	60
umc257	1	963.2	P		RFLPumc257	1	98.44	256	282140693	282140948	2e-132	c0086K08	61
pge5b	1	963.6	P	BNL 93 1	AY107753	1	100	409	270661124	270660716	0	c0521H18	56
phi1	1	963.6	P		U17225	1	99.44	355	282044182	282044536	0	c0111H10	61
umc161a (CBM 1.11)	1	963.6	F		AY771212	1	99.72	723	282140672	282141394	0	c0086K08	61
atp3	1	964.04	P		T70622	2	98	250	198764894	198764645	4e-129	b0331M20	103
pco100577	1	966.19	P		BV111151	1	100	382	282929354	282928973	0	c0514D09	62
umc2589	1	968.15	P		CF631509	1	98.28	465	281814403	281813940	0	b0310L01	61
AY109834	1	970	F		AW065941	5	99.26	404	862338	862741	0	c0498J01	204
pza03188	1	970.42	P		MAGIPZA03188	1	99.83	600	280719450	280720049	0	c0196G22	61
phi265454	1	973	F		CC743650	1	99.46	742	284950609	284949869	0	c0089H18	62
csu570b(mtl)	1	973.04	P	UMC 98 1	EU746369	1	100	29	84412178	84412206	4e-06	b0541K07	20
cdj1	1	973.04	P		T12693	1	100	159	284837758	284837916	4e-84	c0449L11	62
pza02957	1	979.05	P		AY104500	1	100	537	281818206	281818742	0	b0310L01	61
pza03020	1	979.05	P		AY104145	1	100	359	282044182	282044540	0	c0111H10	61
pco118188	1	981.27	P		AY105642	1	99.47	377	285086578	285086203	0	c0363H19	62
pza00978	1	982.31	P		BV111152	1	100	382	282929354	282928973	0	c0514D09	62
umc1500	1	985.11	P		AW216025	1	100	552	284446996	284447547	0	c0393J11	62
pco067414	1	987.2	P		AY109136	1	100	523	284044190	284043668	0	c0400K01	62
AY110426	1	987.3	F		AY110426	1	97.38	305	286024754	286025058	3e-155	c0084M15	62
mHbrMG186-Mo17	1	987.72	P		AC217356	1	100	5000	285831253	285913731	0	b0100C02	62
fnr1	1	987.74	P		U10418	1	100	472	284056543	284056072	0	c0400K01	62
gst5	1	987.74	P		AY103716	1	99.86	714	284259039	284258326	0	c0014J03	62
gdh1	1	989.29	P		AY106054	1	100	442	286272200	286272641	0	c0253M10	62
pco138129	1	991	P		AY108942	1	98.73	553	284407491	284406944	0	c0393J11	62
usu1a(fnr)	1	991.48	P		U10418	1	100	472	284056543	284056072	0	c0400K01	62
phm18705	1	992.63	P		MAGIPHM18705	1	99.1	553	284564440	284564991	0	c0113E04	62
umc2628	1	994.25	P		CF636327	1	98.62	723	285155038	285155760	0	c0363H19	62
ufg14	1	995	P		BH418353	1	97.78	135	286629513	286629647	1e-62	c0156F11	62
pzb01403	1	995.89	P		MAGIPZB01403	1	100	585	285274085	285273501	0	c0289H15	62
vp8	1	996	P		EU401893	1	98.73	946	285233807	285234752	0	c0289H15	62
cl8889_1	1	1000.78	P		AY112168	1	99.45	183	285894218	285894036	1e-95	b0100C02	62
pco081708	1	1000.78	P		AY104085	1	99.87	797	285977721	285976926	0	c0084M15	62
IDP595	1	1000.88	P		BG842880	1	98.95	380	286060153	286060532	0	c0084M15	62
IDP835	1	1000.88	P		BM338217	1	97.66	470	286116745	286116282	0	c0253M10	62
IDP3913	1	1000.88	P		AC197051	1	100	5000	286300103	286455831	0	b0348F21	62
mmp195g	1	1000.9	F		AZ916344	1	99.5	606	285764870	285765475	0	c0379I22	62
asg68b	1	1006.1	P		RFLPasg68	1	97.35	264	285273425	285273688	1e-130	c0289H15	62
npi238	1	1006.1	F		RFLPnpi238	1	88.98	236	285768313	285768545	2e-61	c0379I22	62
jpsb239b	1	1006.6	P		BH245311	1	93	243	285582171	285581929	4e-92	c0036J05	62
cdo87b(ptk)	1	1006.9	P		AA231848	1	88.37	215	285626168	285625954	9e-58	c0379I22	62
umc1553	1	1007.6	F		AW066927	1	99.4	336	285905268	285904935	0	b0100C02	62
phi120	1	1007.79	P		AC217356	1	100	5000	285831253	285913731	0	b0100C02	62
pza03305	1	1009.05	P		INTBLpza03305	1	100	343	286642818	286642476	0	c0156F11	62
umc1421	1	1010.2	F		AY106461	1	99.8	500	286837177	286836678	0	c0113D18	63
IDP3856	1	1012.43	P		CC705964	1	91.55	296	289000126	289000418	8e-104	c0216M16	63
bnlg1055	1	1014.71	P		CC749017	1	98.94	758	289241450	289242206	0	c0192J18	63
igl1	1	1014.9	P		AF271383	1	98.97	6028	287183632	287177624	0	b0512E06	63
ohp1	1	1014.98	P		AY109969	1	99.82	561	286993635	286993075	0	Z_AI-0725E18	63
gpm686	1	1016.17	P		CF048472	1	87.63	291	286642463	286642173	3e-70	c0156F11	62
gpm217a	1	1016.17	P		AW400321	1	100	305	286733935	286734239	8e-171	b0177J08	62
csu868(trp)	1	1018.34	P		W21714	1	96.46	113	287182715	287182604	2e-46	b0512E06	63
umc1129	1	1019.1	F		AY110712	1	91.22	296	287308791	287309081	8e-113	c0537C09	63
IDP691	1	1019.68	P		AI619344	1	100	234	287308749	287308982	1e-128	c0537C09	63
pzb01227	1	1020.64	P		BV712871	1	99.64	561	288440978	288441538	0	c0117C07	63
bnl8.29a	1	1021.4	F		RFLPbnl8.29	1	92.44	119	285281074	285281191	5e-36	b0341F06	62
csu604a(trh)	1	1021.4	P		EU746371	1	100	391	288033501	288033891	0	c0073A06	63
IDP806	1	1022.3	P		BM335990	1	99.81	523	287641412	287640890	0	c0415J08	63
umc1111	1	1022.6	F		AY105038	1	99.79	468	287640890	287641357	0	c0415J08	63
hon110	1	1024.77	P		BG836221	1	96.94	360	287632417	287632774	1e-176	c0415J08	63
mon00200::Ac	1	1024.77	P		AY559202	1	94.26	418	288000799	288000389	8e-177	c0073A06	63
umc1862	1	1025.92	P		G68025	1	99.68	316	288479320	288479634	1e-174	c0117C07	63
bnlg2331	1	1026.09	P		AC190945	1	100	5000	288647782	288759846	0	c0138M03	63
IDP538	1	1026.48	P		BM072843	1	100	245	289018674	289018918	6e-135	c0216M16	63
csu33b	1	1027.56	P		T12670	1	88.78	205	289146797	289147001	3e-57	c0042N16	63
ccr1	1	1028.53	P		AY106237	1	99.38	325	289170297	289170621	3e-177	c0042N16	63
csu536(ccr)	1	1028.53	P		EU746366	1	100	284	289170297	289170580	2e-158	c0042N16	63
csu663b(psaD)	1	1028.53	P		AA072440	1	93.42	228	289393227	289393451	4e-90	c0200G21	63
umc1737	1	1029.96	P		AW498363	1	96.82	471	289252424	289251958	0	c0192J18	63
umc2241	1	1031	F		BG842628	1	100	645	289090380	289091024	0	c0042N16	63
umc2242	1	1031.8	P		BG841966	1	100	599	289091558	289090960	0	c0042N16	63
cesa5	1	1034.02	P		AY110079	1	99.01	708	289539400	289538693	0	b0224A21	63
umc1118	1	1034.3	F		AY103755	1	99.57	699	289467751	289468449	0	c0200G21	63
pza02044	1	1034.91	P		BV150360	1	99.65	283	290807507	290807225	1e-155	b0298L24	63
mtf1	1	1035.89	P		AY109096	1	97.63	675	291034779	291034105	0	c0262I07	63
umc2514	1	1036.61	P		CK347947	1	95.23	608	289418739	289418145	0	c0200G21	63
bnlg667a	1	1039.42	P		CC146036	1	99.46	735	290326006	290325272	0	c0130M01	63
AY110479	1	1039.7	F		BV150360	1	99.65	283	290807507	290807225	1e-155	b0298L24	63
IDP1633	1	1043.19	P		AW067135	1	100	454	290733183	290733636	0	b0298L24	63
csu175e(eif5A)	1	1046.32	P		T18836	7	89.32	103	157295357	157295255	2e-26	c0103M17	325
umc1538a	1	1047.06	P		AW134461	1	98.61	361	290844445	290844087	0	c0132G03	63
ids1	1	1051.02	P		AY110208	1	99.37	319	291835359	291835677	2e-174	Z_AI-0598A19	63
chi1	1	1051.02	P		BV127191	1	100	400	291983802	291983403	0	b0116L09	63
umc1744	1	1051.1	F		AY108020	1	100	504	291738467	291738970	0	c0261D07	63
IDP2440	1	1051.99	P		BV139673	1	100	652	292092433	292093084	0	c0102P21	63
umc1220	1	1051.99	P		G54889	1	95.26	190	292096646	292096835	1e-86	c0102P21	63
IDP3868	1	1053.21	P		AY104646	1	100	437	292163076	292162640	0	b0100M01	63
umc84a	1	1054.2	F		EU728684	1	99.42	1035	292107314	292106280	0	c0102P21	63
umc86a	1	1054.7	F		RFLPumc86	1	97.08	480	292399051	292399527	0	c0128P01	63
gpm765c	1	1054.84	P		CX129449	1	100	99	292079584	292079682	6e-48	c0102P21	63
AY106825	1	1055.9	P		BV110054	1	100	214	292560482	292560695	6e-117	c0173J23	63
umc1630	1	1055.9	F		G67969	1	96.79	218	292562034	292561821	2e-101	c0173J23	63
php15058	1	1057.8	P		RFLPphp15058	1	97.71	175	292873199	292873373	3e-84	c0221J05	63
AY109128	1	1059.55	P		BV126535	1	100	415	292728713	292729127	0	b0119G09	63
IDP772	1	1059.55	P		AY107794	1	100	274	293252418	293252145	2e-152	b0504N18	63
bnlg504	1	1063.8	P		CC822534	1	99.47	748	293518617	293519364	0	c0268A08	63
AY112175	1	1063.8	P		AY112175	1	99.57	233	293632847	293632615	2e-125	b0201O24	63
AY110160	1	1063.8	F		AI691435	1	99.16	475	293907634	293908108	0	c0222D20	63
bnlg131	1	1065.62	P		AC217045	1	100	5000	292481691	292715689	0	c0173J23	63
cdo457b	1	1082.11	P		BE439142	1	85.53	152	292885350	292885199	3e-27	c0221J05	63
mHbrMG126-B73	1	1085.5	P		AC217356	1	100	5000	285831253	285913731	0	b0100C02	62
bnlg2123	1	1086.1	P		AC217045	1	100	5000	292481691	292715689	0	c0173J23	63
csu266	1	1090.26	P		EU734560	1	100	336	294176932	294177267	0	c0026E11	63
umc2542	1	1091.53	P		CF625965	1	92.2	513	294513847	294514352	0	b0507M09	63
gpm548a	1	1095.37	P		AY106181	1	100	593	294310657	294311249	0	c0122A14	63
pco060326	1	1095.98	P		BV116986	1	100	329	294334188	294333860	0	c0122A14	63
AY111767	1	1096.12	P		AY111767	1	98.16	217	294674127	294674340	2e-107	c0471N15	63
pco104394	1	1096.18	P		AY107075	1	100	1070	294473019	294471950	0	c0122A14	63
umc1331	1	1096.5	F		AI834365	1	98.11	530	295086592	295086067	0	b0257J19	63
pza00343	1	1096.79	P		BV129408	1	100	507	294646498	294645992	0	c0471N15	63
phi227562	1	1097.4	P		AC196125	1	100	5000	295085069	295185146	0	b0257J19	63
rz614(fdx)	1	1098	P		AA231660	6	87.5	56	149644476	149644421	8e-06	c0009H20	285
fdx3	1	1098.4	P		AY104148	1	100	725	294904258	294904982	0	c0231K18	63
umc2243	1	1098.4	P		AY107652	1	99.68	617	294907644	294907028	0	c0231K18	63
umc2045	1	1099.3	F		AY107777	1	100	306	294652507	294652812	2e-171	c0471N15	63
cesa6	1	1101.5	P		AF200530	1	98.87	886	295142059	295142944	0	b0257J19	63
gpm671a	1	1101.5	P		CF041781	1	96.6	529	295142174	295142697	0	b0257J19	63
phi064	1	1103	F		T12711	1	98.4	188	295589960	295590147	4e-96	c0345C13	63
phb4	1	1104.18	P		BV126716	1	100	523	295771411	295770889	0	b0106D13	63
cl27369_1	1	1104.18	P		AY111518	1	100	145	295786060	295785916	2e-75	b0106D13	63
IDP72	1	1104.34	P		AW091200	1	99.65	282	295828679	295828398	1e-154	b0106D13	63
gpm469	1	1104.34	P		AY104825	1	100	993	295919726	295920718	0	b0163C12	63
gpm308a	1	1105.77	P		CD975824	8	100	300	95733656	95733357	4e-168	c0279K24	340
IDP1478	1	1110.2	P		AY107162	1	99.83	575	296843957	296844531	0	c0455B14	63
pza01239	1	1111.56	P		AY109103	1	99.95	1908	296856579	296854672	0	c0211E05	63
IDP603	1	1112.04	P		BM073932	1	96.93	423	297199028	297199450	0	c0523H17	63
rgpr3239a	1	1113.2	P		D39283	7	89.12	147	151905465	151905319	5e-39	c0048F06	322
umc1725	1	1113.2	P		AI834365	1	98.11	530	295086592	295086067	0	b0257J19	63
csu865(phb)	1	1113.2	P		W21711	1	97.33	187	295771526	295771341	1e-90	b0106D13	63
pco076889	1	1113.2	P		CC753203	1	99.17	845	296717133	296717977	0	c0538I03	63
bnl6.32 (CBM 1.12)	1	1113.2	F		RFLPbnl6.32	1	100	512	296840063	296840574	0	c0455B14	63
IDP626	1	1116.18	P		BM073672	1	99.06	320	297212663	297212344	1e-172	c0523H17	63
IDP2400	1	1116.18	P		AY105625	1	100	399	297315484	297315882	0	c0523H17	63
umc1605	1	1117.1	F		BV128930	1	100	370	297570665	297571034	0	c0476A02	63
pco102265b	1	1118.02	P		AY107458	1	99.8	496	298082360	298082855	0	b0106N14	63
umc1819	1	1119.2	P		AW331280	1	97.01	401	297468320	297467928	0	c0061N17	63
umc2244	1	1120.3	F		AY110983	1	99.18	365	297616471	297616833	0	c0476A02	63
AY110983	1	1121.19	P		AY110983	1	99.18	365	297616471	297616833	0	c0476A02	63
tufm1	1	1121.9	F		AY104241	1	100	327	297288461	297288135	0	c0523H17	63
npi294i	1	1126.65	P		EU746376	1	100	71	240520214	240520144	4e-31	c0245C01	49
acp4	1	1126.65	P		EU969477	1	97.86	281	261566050	261565770	8e-142	c0008N02	56
umc2620	1	1126.65	P		CF635807	1	94.59	148	297842789	297842933	4e-57	c0258N10	63
akin1	1	1135.98	P		AF276085	1	97.17	636	298346416	298347041	0	c0113C08	67
gbp1	1	1136.02	P		M95071	1	97.5	80	299801479	299801558	3e-32	c0178L24	67
AY109916	1	1137.9	F		BV149753	1	100	323	297846584	297846906	0	c0258N10	63
telomere1L	1	1140	P		U39642	1	95.51	89	295351248	295351161	2e-27	b0317B16	63
umc1797	1	1141.39	P		CC742149	1	98.97	774	299385391	299386163	0	b0582H12	67
gpm201b	1	1310.63	P		BF728330	1	97.26	73	262493764	262493836	1e-27	c0498E20	56
cdo36b	2	-13.2	P		CC787788	2	99.48	763	982100	982862	0	c0284M12	68
bnl(tas1a)	2	-8.7	P		S46925	2	94.02	351	413551	413202	1e-147	b0500C18	485
bcd512	2	-8.7	P		BE438733	no hit
telomere2S	2	0	F		S46925	2	94.02	351	413551	413202	1e-147	b0500C18	485
AY110535	2	0	F		BV153161	2	99.6	252	1205284	1205033	1e-136	c0215P04	68
gpm193c	2	0	P	LHRF Gnp2004 2	BF728082	2	100	221	176003012	176002792	1e-120	c0476E01	96
umc1419	2	0.01	P		AI759130	2	97.76	268	1027326	1027589	1e-132	b0151L07	68
umc2246	2	3.1	P		AY105630	2	100	371	943994	943624	0	c0284M12	68
npi239	2	3.3	P		RFLPnpi239	2	98.68	455	1423984	1423535	0	c0032A16	68
bnl8.45a (CBM 2.01)	2	3.3	P		G10777	2	100	282	1549209	1548928	2e-157	b0252P05	68
crr1	2	3.3	P		AB031011	2	93.97	2887	2071692	2068850	0	c0436M05	68
umc2Stelo-1	2	3.3	P		U39642	2	94.23	104	8290819	8290922	4e-35	c0197L20	70
umc2Stelo-2	2	3.3	P		U39642	2	94.23	104	8290819	8290922	4e-35	c0197L20	70
csu1192(apx)	2	3.3	P	UMC 98 2	W49455	2	98.08	104	188065224	188065327	4e-47	c0216O05	99
pcr1	2	5.78	P		AY106314	2	100	886	1449685	1448800	0	c0032A16	68
csu326	2	6.75	P		T26950	2	100	163	1634454	1634292	1e-86	c0329G09	68
bnl10.38b	2	7.14	P		RFLPbnl10.38	2	100	384	1546877	1547260	0	b0252P05	68
gpm71	2	8.61	P		AI738262	2	100	241	1964030	1964270	1e-132	b0265G21	68
mlo9	2	9.79	P		AY029320	2	100	628	1218990	1219617	0	c0215P04	68
cl37982_1	2	11.03	P		BV124295	2	100	415	1081855	1081441	0	b0151L07	68
pco137413a	2	11.03	P		BV127629	2	100	641	1221747	1221107	0	c0215P04	68
IDP3999	2	16.21	P		AC187881	2	100	5000	1790109	1930554	0	c0538B13	68
IDP2371	2	16.21	P		BM080719	2	98.42	444	1806506	1806949	0	c0538B13	68
IDP53	2	16.21	P		AI600721	2	98.96	288	1915839	1916126	1e-153	c0538B13	68
IDP283	2	16.21	P		AI666128	2	98.17	273	1918852	1919124	9e-140	c0538B13	68
AY108849	2	17.49	P		AY108849	2	100	260	1422731	1422990	5e-144	c0032A16	68
gpm180b	2	23.47	P		AW257859	2	87.5	240	2538369	2538608	2e-60	c0270F23	68
AY109692	2	25.3	P		AW360702	2	99.04	313	2793461	2793149	7e-168	b0405P12	68
bnlg1092	2	25.61	P		CC738763	2	99.15	828	1639654	1640481	0	c0329G09	68
rz569b	2	25.95	P		AI978437	2	85.94	128	3397864	3397738	9e-22	c0486M05	68
phi96100	2	28.1	P		CC739600	2	99.4	665	2819456	2818792	0	c0508E18	68
cl25041_1a	2	28.13	P		AY109900	2	98.34	241	2483361	2483601	2e-122	b0017N10	68
cl11096_1	2	28.13	P		BV139916	2	100	547	2527543	2526997	0	c0270F23	68
AY109712	2	29.66	P		BV152053	1	95.16	413	204659892	204659480	0	c0163L24	43
umc2245	2	30.9	F		BG842766	2	99.58	471	3060623	3060153	0	b0171M17	68
kcbp1	2	31.05	P		CC826607	2	100	352	3055450	3055801	0	b0171M17	68
csu29a	2	31.71	P		T12666	2	98.84	86	2316808	2316893	4e-38	b0504A02	68
cl4178_1	2	32.97	P		AY111958	2	97.43	311	2795395	2795086	1e-157	b0405P12	68
IDP776	2	34.25	P		BF728372	2	98.31	413	2619062	2618653	0	c0270F23	68
php20568b	2	34.3	F		RFLPphp20568	2	99.54	438	3127412	3126975	0	b0171M17	68
pco118092	2	35.74	P		AY104521	2	100	354	3068939	3069292	0	b0171M17	68
pza02264	2	38.78	P		BV152884	2	100	377	3167167	3167543	0	b0171M17	68
pzb01233	2	42.94	P		MAGIPZB01233	2	100	630	3375793	3376422	0	c0486M05	68
jpsb485b	2	43.3	F		BH245389	no hit
bcd135a	2	45.3	P		AA231671	2	87.36	87	4043507	4043421	7e-15	c0468P22	69
fht1	2	45.39	P		AY110926	2	94.65	561	3545433	3545984	0	c0392E11	68
lg1	2	46.98	P		U89496	2	99.19	742	4209363	4210101	0	c0238B15	69
mha2	2	46.98	P		AI665187	2	98.94	566	4306247	4306810	0	c0238B15	69
bti00191a::Ac	2	47.4	P		AY559204	2	94.77	535	3583730	3583200	0	c0392E11	68
pco082032	2	47.4	P		BV115733	2	100	257	3593642	3593386	2e-142	c0392E11	68
umc1165	2	47.4	F		AW000069	2	99.37	158	3945514	3945357	1e-80	c0476C20	69
IDP1702	2	48.52	P		BM339788	2	99.49	389	3662860	3662473	0	c0392E11	68
IDP3859	2	48.52	P		CC407009	2	99.8	997	3943310	3942314	0	c0476C20	69
IDP3987	2	48.55	P		AC193307	2	100	5000	3674753	3866738	0	c0038F24	69
IDP677	2	50.58	P		BM334187	2	99.66	298	4194450	4194153	1e-163	c0468P22	69
lox6 (CBM 2.02)	2	50.9	F		AY771214	2	96.15	598	4175012	4174428	0	c0468P22	69
csu642	2	51.11	P		CC784471	2	99.03	722	4334826	4334105	0	c0238B15	69
gpm691b	2	51.79	P		CF049886	2	95.5	422	4194573	4194153	0	c0468P22	69
gpm156a	2	52.59	P		AW076319	2	100	408	4624047	4624454	0	b0054B12	69
umc2363	2	54.15	P		AY104230	2	100	275	4150451	4150725	5e-153	c0468P22	69
pco085206a	2	54.15	P		AY106896	2	100	259	4180635	4180377	2e-143	c0468P22	69
phi098	2	56.72	P		AC209752	2	100	5000	4201459	4395098	0	c0238B15	69
umc1542	2	57.6	F		AW091461	2	98.54	616	4653244	4652629	0	b0054B12	69
umc2536	2	58.99	P		CF624317	2	97.83	644	4559831	4559188	0	c0243K24	69
bnlg1297	2	59.9	F		AC215196	2	100	5000	4821337	5044801	0	c0170B11	69
pco066126	2	64.44	P		BV134243	2	100	307	4679415	4679721	3e-172	b0054B12	69
umc1227	2	64.88	P		G54896	2	99.55	221	4688370	4688151	5e-118	b0054B12	69
bnlg1017	2	65.7	F		AC215196	2	100	5000	4821337	5044801	0	c0170B11	69
npi577a	2	69.79	P	BNL 96 frame 2	RFLPnpi577	2	97.03	505	150301101	150300599	0	c0403A19	90
gpm86	2	69.83	P	cIBM2006 2	AI783279	2	100	31	43095081	43095111	3e-07	c0014B21	78
IDP1683	2	70.57	P		AW000544	2	88.51	87	4685160	4685074	5e-17	b0054B12	69
mir3b(thp)	2	72.83	P		AY103676	2	98.28	582	5258906	5259487	0	c0390L19	69
rz590a	2	73.45	P		AA231865	2	82.86	175	6186496	6186322	9e-22	c0342C01	69
csu12d(cin4)	2	73.93	P	UMC 98 2	M95061	2	85.57	201	22847952	22848145	3e-41	b0025C19	74
cdo524	2	73.93	P		AA231938	no hit
rz387a	2	75.07	P		AA231749	no hit
umc1980	2	75.6	F		BE050429	2	93.03	201	5517428	5517228	8e-72	b0283H19	69
umc1552	2	75.93	P		AW067031	2	99.15	354	5864035	5863682	0	b0429G16	69
cdo244b(crp)	2	76.22	P		AA231645	10	84.04	94	142435909	142435816	2e-09	c0009E22	417
umc2403	2	77.44	P		BG837073	2	98.94	663	6936427	6937087	0	c0346D04	69
umc1265	2	77.7	F		AI977889	2	100	343	5516206	5516548	0	b0283H19	69
cdo1417a(ptk)	2	77.7	P	CU 98 2	BE439254	2	89.23	65	11898154	11898218	3e-11	c0009L02	71
bcd131b	2	77.7	P		BE438729	10	92.5	40	69571453	69571414	1e-05	c0458O15	401
cdo539b	2	77.7	P		BE439138	no hit
cdo375a	2	79.18	P		BE439268	no hit
ufg75a	2	80.69	P		BH418271	2	99.48	387	5573148	5573533	0	b0283H19	69
gpm470	2	81.88	P		CF004138	2	100	539	5921534	5922072	0	b0429G16	69
gpm54b	2	81.88	P		AI691635	2	91.46	398	5922300	5921919	9e-140	b0429G16	69
bcd98x	2	82.04	P		AA231652	2	87.32	71	4329496	4329426	2e-10	c0238B15	69
uaz24b	2	82.04	P		T18744	10	99.3	285	81874585	81874869	2e-154	c0438C07	403
uaz25b	2	82.04	P	BNL 95 2	T18745	2	91	100	126168500	126168597	2e-25	c0288P19	89
AY109603	2	82.3	F		BV150774	2	99.17	361	5922951	5923310	0	b0429G16	69
pza02208	2	82.5	P		BV152253	2	99.36	311	5834300	5834610	3e-169	b0419E02	69
pza02081	2	84.75	P		BV150774	2	99.17	361	5922951	5923310	0	b0429G16	69
pco102445	2	87.8	P		AY106843	2	100	299	6425987	6425689	4e-167	c0433L10	69
BE640649	2	87.8	F		BV149091	2	99.72	362	6470204	6470565	0	c0433L10	69
pza01935	2	88.15	P		BV149095	2	100	363	6470203	6470565	0	c0433L10	69
IDP3972	2	90.2	P		AC199343	2	100	5000	6101229	6231371	0	c0342C01	69
mmp31a	2	90.3	P		AZ916117	2	100	175	8458426	8458600	9e-94	c0285L18	70
uaz251b(rpS11)	2	90.3	P	BNL 95 2	T14795	2	98.59	284	10390391	10390112	1e-147	c0158D20	70
IDP4073	2	90.55	P		AC186420	2	100	5000	6852510	7012446	0	c0346D04	69
IDP3869	2	91.05	P		CC429518	2	99.22	387	8126566	8126180	0	c0060C22	70
IDP2381	2	91.2	P		BM333741	2	96.55	377	7919052	7918677	0	c0153A04	70
gpm762a	2	91.99	P		CX129446	2	99.15	117	8885265	8885381	1e-56	c0438A15	70
umc1961	2	92	P		BE128784	2	99.34	454	7918785	7919238	0	c0153A04	70
gpm273a	2	92.22	P	cIBM2006 2	CD971805	2	98.96	289	158116215	158116503	2e-154	c0222G10	90
gpm776a	2	92.22	P		CX129460	3	99.44	360	159996256	159995897	0	b0296O14	131
sgb101	2	92.42	P		AY103986	2	100	699	6947781	6947083	0	c0346D04	69
umc1824a	2	92.6	F		G67987	2	96.77	279	7364958	7364680	4e-134	c0292F21	70
umc1823	2	92.8	P		CC758024	2	99.82	570	7842787	7843356	0	c0153A04	70
krp6	2	92.99	P		AF272754	2	100	425	7583813	7584237	0	c0066K03	70
pks1	2	93.03	P		T70661	2	99.1	111	8676342	8676452	2e-53	c0238M14	70
bnl7.49c(hmd)	2	93.3	P		G10775	2	92.45	278	8242265	8242542	3e-104	c0197L20	70
mmc0111	2	93.3	F		CC745189	2	99.1	776	8254156	8253383	0	c0197L20	70
IDP232	2	93.31	P		AW091425	2	99.17	363	8866955	8867317	0	c0438A15	70
AY109516	2	94.4	F		BE224725	2	93.12	247	8875410	8875177	2e-91	c0438A15	70
ufg35b	2	94.78	P		BH418254	no hit
pza03747	2	95.37	P		MAGIPZA03747	2	98.21	613	7473358	7473968	0	c0437N22	70
sdg140	2	95.37	P		INTBLsdg140	2	100	5888	7486167	7480280	0	c0437N22	70
AY112075	2	95.39	P		AW562532	2	100	446	9037280	9036835	0	c0174M21	70
gpm914a	2	102.53	P	IBM GNP2004 2	CX129598	2	99.39	163	107418003	107417841	1e-83	c0344I13	86
gpm461b	2	103.08	P		AY106136	2	100	593	9457887	9457295	0	c0518P03	70
pzb00901	2	107.01	P		BV710772	2	100	853	9400683	9401535	0	c0518P03	70
IDP2388	2	108.29	P		BM332483	2	98.79	414	9923740	9923327	0	c0153J09	70
cl44168_1	2	108.41	P		BV152979	2	100	258	9917331	9917074	4e-143	c0153J09	70
gpm708c	2	108.9	P		AY106537	2	95.12	164	10257602	10257765	2e-67	c0167K15	70
pza02337	2	109.25	P	IBM SNP 2007 2	BV153718	2	99.35	307	15507693	15507999	6e-167	b0370O20	72
dmt102b	2	112.04	P		AW060121	2	97.01	67	10259205	10259139	5e-24	c0167K15	70
gpm398c	2	114.37	P	cIBM2006 2	CD988720	2	97.9	143	167889903	167890044	1e-66	c0138P14	90
phm5822	2	116.15	P		AY106864	2	100	455	10429391	10428937	0	c0158D20	70
umc1934	2	117.71	P		G68096	2	95.87	315	10403368	10403673	5e-143	c0158D20	70
aaa1	2	119.61	P		T18260	2	98.97	97	10105403	10105307	2e-44	c0554A23	70
cad1	2	119.61	P		AY107698	2	99.81	516	10445611	10445096	0	c0158D20	70
bnlg1302	2	119.68	P		CC825157	2	98.94	754	10105685	10104932	0	c0554A23	70
gpm312b	2	121.25	P	LHRF Gnp2004 2	CD976224	2	90.74	367	61736757	61737118	6e-125	c0370E08	80
gl2	2	122.37	P		AY109951	2	97.2	286	10533630	10533345	7e-143	c0027D13	70
cpx1	2	122.37	P		AY107747	10	100	142	141549871	141550012	3e-73	c0231K14	417
tps1	2	122.4	F		T18845	2	100	186	10519198	10519383	3e-100	c0172K15	70
gpm636	2	139.83	P		CC756101	2	99.24	791	12144515	12145304	0	c0209C04	71
umc1756	2	141.6	P		AW438392	2	99.77	431	12099217	12099647	0	c0209C04	71
bnlg2277	2	143.1	F		AC191302	2	100	5000	11888662	12037770	0	c0009L02	71
gpm786	2	143.33	P	cIBM2006 2	CX129470	2	92.91	141	214657740	214657880	3e-49	c0438M19	105
gpm575a	2	143.39	P		CF025887	2	98.93	280	12003673	12003394	5e-149	c0009L02	71
IDP726	2	144.48	P	cIBM2006 2	AW066698	2	100	44	174377906	174377863	4e-15	c0168K22	93
csu1091a	2	144.55	P		CC835478	2	100	699	13556732	13556034	0	b0228D20	71
AY112131	2	146.85	P		AI615183	2	100	439	12003088	12002650	0	c0009L02	71
IDP4006	2	146.91	P		AC197085	2	100	5000	12849890	12910916	0	b0496A11	71
aox1	2	147.12	P		AY108791	2	99.6	494	12240296	12240788	0	c0460D16	71
zfl2	2	147.12	P		AY789023	2	99.51	3051	12545640	12542593	0	c0467M09	71
IDP445	2	147.76	P		AW330703	2	99.55	224	12800018	12799795	5e-120	c0040A04	71
IDP1971	2	147.76	P		BM348216	2	100	322	12823685	12823364	0	c0040A04	71
bnlg1327	2	148.1	F		CC743493	2	100	657	12776150	12775494	0	c0040A04	71
myb5	2	149.2	F		AF250186	2	100	252	13242680	13242931	2e-139	c0196I14	71
csu1113a	2	150.24	P		CC835478	2	100	699	13556732	13556034	0	b0228D20	71
IDP225	2	151.03	P		BM073706	2	99.8	489	13752717	13753205	0	c0528N13	71
gpm77	2	152.41	P		AI746179	2	100	28	13621815	13621842	2e-05	b0228D20	71
umc1262a	2	153.1	F		AW055951	2	94.58	461	13475162	13475619	0	c0393H23	71
umc1261a	2	154.6	F		AW055951	2	94.58	461	13475162	13475619	0	c0393H23	71
bnl5.62d	2	155.07	P		RFLPbnl5.62	1	100	502	3602545	3603046	0	c0103P04	3
umc1518	2	155.58	P	SSR Tx303xCO159 2002 2	AQ844799	2	100	486	14694937	14694452	0	c0211G03	72
csu425(gct)	2	155.94	P		W59825	2	100	170	13711881	13711712	1e-90	c0528N13	71
umc1422	2	156.6	F		AI746189	2	90.18	448	13752793	13753205	2e-140	c0528N13	71
cdpk5	2	157.09	P		AW787269	2	98.73	158	14468606	14468449	2e-78	c0308P15	72
umc2193	2	157.1	P		AY105640	2	98.11	317	14694094	14693778	2e-163	c0211G03	72
gpm7	2	157.14	P		AY110848	2	91.57	344	13779903	13780234	2e-126	c0528N13	71
csu348a	2	158.68	P		EU328272	2	99.87	787	14733166	14732380	0	c0363I16	72
gpm216a	2	161.03	P	cIBM2006 2	AW400296	2	94.69	207	38569817	38570022	1e-85	b0238H06	77
IDP682	2	162.12	P		BM333901	2	100	508	14751088	14751595	0	c0363I16	72
IDP2390	2	163.32	P		BM333691	2	98.83	341	14765656	14765316	0	c0363I16	72
AY106040	2	163.5	F		BV108102	2	100	331	14751283	14750953	0	c0363I16	72
mHbrMG130-B73	2	164.17	P		AC204368	2	100	5000	16407954	16504137	0	b0397E04	72
bnlg125	2	164.33	P		CC835478	2	100	699	13556732	13556034	0	b0228D20	71
gpm31a	2	164.8	P		AY111047	2	99.04	628	14554383	14553756	0	c0211G03	72
umc6a (CBM 2.03)	2	164.8	F		AY771213	2	96.9	612	14920854	14920255	0	c0530G21	72
hon101	2	165	P		AF527615	2	100	576	15958444	15957869	0	c0396M13	72
cl61573_1	2	168.22	P		BV153727	2	99.35	307	15507693	15507999	6e-167	b0370O20	72
acs2	2	169.79	P		AY359569	2	100	5115	15808472	15813586	0	c0112K16	72
gpm753f	2	173.23	P		CF062436	2	95.85	434	16053663	16054093	0	c0201P24	72
IDP591	2	174.15	P		BG842505	2	99.68	314	15851246	15850933	9e-174	c0396M13	72
IDP1954	2	175.35	P		AY105019	2	98.34	722	15915287	15914567	0	c0396M13	72
IDP4085	2	175.35	P		AC212382	2	100	5000	16060726	16232124	0	c0398H08	72
IDP3802	2	175.68	P		CC644825	2	99.78	893	16046792	16045901	0	c0201P24	72
IDP712	2	175.68	P		BM340758	2	100	437	16223330	16223766	0	c0398H08	72
IDP650	2	177.04	P		BM333981	2	85.96	57	15613782	15613726	0.0008	b0482D10	72
IDP601	2	177.04	P	cIBM2006 2	BM072752	2	99.33	300	131859030	131859328	2e-162	c0060C06	89
gpm359d	2	178.72	P		CD983872	1	100	123	269999177	269999299	3e-62	b0090E20	56
umc44b	2	182.3	F		G10844	2	92.22	257	16690552	16690296	8e-95	b0190B15	74
gpm651b	2	184.01	P		CF036794	2	93.78	225	17399005	17398781	1e-89	c0514L10	74
ago106b	2	184.52	P		BQ704041	2	86	100	16868463	16868364	4e-15	c0266H09	74
nfd102	2	186.2	P		AJ006708	2	99.39	165	17268910	17268746	8e-85	c0166I20	74
gpm328b	2	186.65	P		CD978044	2	87.83	115	16868126	16868012	6e-24	c0266H09	74
bcd855a(ext)	2	189.14	P		CC738779	2	99.07	756	17742958	17743712	0	c0150L10	74
csh6	2	189.19	P		AY754866	2	100	1723	17016566	17014844	0	b0291F22	74
pip1a	2	189.63	P		X82633	2	98.99	396	18048805	18049199	0	c0525C14	74
IDP1612	2	191.5	P		AI649470	2	99.69	323	18050577	18050255	3e-179	c0525C14	74
gpm69	2	191.5	P		AI734550	5	100	415	126891744	126891330	0	c0152A04	233
IDP668	2	191.91	P		BG873857	2	100	314	18050568	18050255	4e-176	c0525C14	74
umc61	2	193.3	F	IBM2 2	EU728682	2	92.38	105	165562805	165562702	2e-31	c0122P08	90
csu176	2	195.24	P		T18837	2	98.84	173	19119912	19119740	8e-88	c0325F23	74
csu498	2	195.24	P		AA661445	2	96.93	228	19119967	19119740	1e-111	c0325F23	74
umc2195	2	196.33	P		AC191663	2	100	5000	18490431	18537465	0	c0019N05	74
czog1	2	197.04	P		AF318075	2	100	1404	18383408	18382005	0	b0171B06	74
bcd1086d	2	197.2	P		BE438881	2	89.44	142	17895069	17894930	6e-37	c0150L10	74
b1	2	197.2	F		X57276	2	97.08	548	18340804	18341351	0	c0454L06	74
npi402	2	197.6	P		RFLPnpi402	2	100	523	17923986	17924508	0	c0150L10	74
gpm456c	2	197.65	P	LHRF Gnp2004 2	CD999481	2	86.05	129	143417995	143417867	6e-23	b0390C08	90
gpm566g	2	197.68	P	LHRF Gnp2004 2	CF024589	2	99.35	465	188066670	188067134	0	c0216O05	99
umc1845	2	197.76	P		G68008	2	99.05	317	19064265	19063949	4e-171	b0108F04	74
pza02417	2	200.71	P		AI600577	2	99.78	465	17995738	17995274	0	c0525C14	74
mmp33	2	203.1	F		AZ916133	2	100	1226	19278059	19279284	0	c0156D14	74
ivr1	2	207.65	P		AY110086	2	98.35	605	22808475	22807875	0	c0149F10	74
csu761	2	211.26	P		AA143926	2	94.85	194	22888737	22888930	2e-83	b0025C19	74
pza00497	2	211.72	P		AY107316	2	100	476	19837832	19837357	0	c0107K23	74
psr901	2	212.2	F		AJ440648	2	91.55	71	20322019	20322089	4e-17	c0070L19	74
cdo684	2	212.9	P		BE439148	2	89.25	93	18685556	18685465	2e-18	c0415A16	74
ufg28b	2	216	P		BH417775	2	89.38	113	21319722	21319610	6e-28	c0549C05	74
ole1	2	216.5	F		AY105824	2	100	873	20722067	20722939	0	c0374M08	74
uaz27b	2	216.8	P		T18752	5	88.55	166	64322282	64322446	7e-49	b0247I04	223
npi587	2	216.8	P		RFLPnpi587	no seq
pza03228	2	216.96	P		MAGIPZA03228	2	99.84	607	20042753	20042147	0	c0396C06	74
ckb1	2	217.08	P		AF239816	2	100	403	20958906	20958504	0	c0157M02	74
rws1	2	217.08	P		AY105396	2	100	356	21179934	21180289	0	c0514B14	74
mmp42	2	218.7	F		AZ916193	2	100	125	21713932	21713808	4e-64	c0207E03	74
pal2	2	220.36	P		AY106831	2	99.76	2046	28039646	28041691	0	c0030B11	74
oec2	2	220.36	P	NPI 1990 2	EU955299	2	95.71	303	201259239	201258940	2e-135	c0158O02	103
csu571a(ipp)	2	221.27	P		AA051884	2	100	158	24532950	24533107	2e-83	c0155C13	74
AI920398	2	221.4	F		AI920398	2	100	470	22196606	22196137	0	c0428F22	74
sdg104	2	223.25	P		AI629800	2	100	542	21200819	21201360	0	c0514B14	74
bnl10.42a	2	223.27	P		RFLPbnl10.42	2	98.1	210	26207257	26207466	5e-105	c0537B17	74
IDP296	2	225.11	P		AI691686	2	100	400	28490464	28490065	0	c0479I04	74
umc1555	2	225.32	P		AW066809	2	99.79	471	24735809	24735339	0	c0291E04	74
bnl12.36a	2	225.7	P		RFLPbnl12.36	2	97.01	401	29098145	29097748	0	c0011K10	703
IDP2485	2	226	P		BM267520	2	100	561	21827891	21828451	0	c0207E03	74
pip2a	2	227.22	P		AY243802	2	99.84	608	27791114	27790507	0	b0091D12	74
AY107034	2	230.06	P		BV130721	2	100	317	21991059	21991375	3e-178	b0384H05	74
pza01879	2	230.06	P		BV148440	2	100	353	22196529	22196177	0	c0428F22	74
sdg107	2	232.54	P		AI782865	2	100	218	25925675	25925892	7e-119	c0272C14	74
pza03142	2	233.63	P		BV698482	2	100	632	22896855	22897486	0	b0025C19	74
bnlg2248	2	234.37	P		CC788359	2	98.8	417	22984734	22985150	0	b0025C19	74
px14	2	234.69	P		AY110269	2	99.7	660	24738635	24737976	0	c0291E04	74
pza01755	2	234.74	P		AY107595	2	100	325	25230420	25230744	0	c0479B23	74
bnlg1621b	2	235.39	P		AC186155	4	100	5000	155999781	156130610	0	b0290B21	181
pza03568	2	235.79	P		MAGIPZA03568	2	100	532	27790846	27790315	0	b0091D12	74
umc2627	2	235.9	P		CF636308	2	99.74	384	26314091	26314474	0	c0261A08	74
AY104214	2	236.4	F		BV119821	2	100	250	28316145	28315896	2e-138	c0268I09	74
csu861	2	236.49	P		W21777	2	93.5	200	30665955	30665756	2e-80	b0280D11	76
csu821	2	238.49	P		W21740	2	97.59	166	30607641	30607477	4e-80	b0280D11	76
umc34 (CBM 2.04)	2	243.3	F		DQ001866	2	91.14	858	28063927	28064740	0	c0030B11	74
csu40(grx)	2	243.3	P		T12674	2	100	96	30378728	30378633	1e-46	c0048K01	76
phi109642	2	244	P		CC147354	2	99.07	751	28132222	28131473	0	b0297E09	74
gpm106a	2	244.1	P		AI861086	2	86.14	202	27790519	27790719	2e-38	b0091D12	74
AI691686	2	244.23	P		AI691686	2	100	400	28490464	28490065	0	c0479I04	74
pco145579	2	244.71	P		AY106802	2	98.9	2365	28849424	28847068	0	b0155I20	74
IDP1968	2	245.24	P		BM072847	2	99.75	398	27788945	27789341	0	b0091D12	74
IDP1453	2	245.24	P		BM347324	2	96.06	127	27957941	27957816	3e-52	c0030B11	74
IDP4042	2	245.24	P		AC230008	2	100	5000	28495975	28566849	0	c0342C07	74
IDP147	2	245.27	P		BG842522	2	99.78	461	27958273	27957813	0	c0030B11	74
pza03121	2	246.8	P		BV695941	2	100	617	29978101	29977485	0	c0216I16	76
npi607	2	247.2	F		RFLPnpi607	2	87.11	450	28568783	28568346	4e-107	c0322E20	74
gpm674f	2	248.7	P	LHRF Gnp2004 2	CF044370	2	93.48	138	107093508	107093643	1e-48	c0010C15	86
umc1024	2	250.1	F		G42326	2	93.29	566	29558017	29558579	0	b0636J17	75
umc1026	2	250.1	P		G42324	2	99.38	324	29558325	29558002	1e-177	b0636J17	75
umc1769	2	250.94	P		AY106963	2	100	618	23467474	23466857	0	c0163G01	74
umc2247	2	251.1	F		AI612256	2	99.54	216	29955130	29955345	2e-115	c0216I16	76
mHbrBC101-B73	2	252.86	P		AC192252	2	100	5000	33692126	33895713	0	c0132D17	76
pco137050	2	253.58	P		AY108451	2	99.74	387	30111313	30111699	0	c0216I16	76
bnl12.09	2	255.99	P	SSR Consensus 2	RFLPbnl12.09	2	95.44	417	38062337	38061929	0	c0435P15	77
gpm268a	2	256.04	P	IBM GNP2004 2	CD970232	2	97.81	228	200734621	200734395	2e-112	c0377F17	103
AY103944	2	257.2	P		AY103944	2	96.98	662	31390820	31391481	0	c0139D21	76
mHbrMA250-B73	2	259.3	P		AC192252	2	100	5000	33692126	33895713	0	c0132D17	76
AY110266	2	262.6	P		BV150513	2	100	271	32790555	32790285	7e-151	c0086N02	76
mHbrMA161-B73	2	262.91	P		AC197127	2	100	5000	38641230	38707952	0	b0630A14	77
csu348b	2	266.76	P	UMC 98 2	EU328272	2	99.87	787	14733166	14732380	0	c0363I16	72
csu350(gpdh)	2	266.76	P		T27548	2	100	80	36945274	36945195	4e-37	c0417I18	77
sam2	2	266.8	P		T18798	2	100	175	32948895	32948721	9e-94	c0412F17	76
IDP3858	2	266.81	P		CC400132	9	99.89	876	109976415	109975540	0	c0122M01	382
pza02378	2	267.2	P		AY110357	2	96.96	395	35040550	35040944	0	c0287P18	77
cta1	2	267.21	P		M84164	2	100	439	34000112	34000550	0	b0280P10	76
pza01993	2	267.62	P		BV149759	no hit
umc2248	2	267.8	F		AY107066	2	100	305	32377526	32377222	9e-171	c0457O17	76
ts1	2	268	P	Genetic 2008 2	FJ360855	2	99.78	5407	45643606	45649005	0	c0394A04	78
umc259b	2	268.4	F		DQ123905	2	91.99	287	32973624	32973338	2e-103	b0562O08	76
csu735(geb)	2	269.52	P		AA143913	2	97.12	139	38625242	38625105	3e-63	b0238H06	77
umc1448	2	269.6	F		AY106284	2	98.29	644	33824469	33825110	0	c0132D17	76
AY107218	2	270.32	P		AY107218	2	100	486	34190658	34191143	0	b0140P21	77
gpm460a	2	270.97	P		CF000760	2	100	406	34000654	34001059	0	b0280P10	76
hag103a	2	272.2	P		AY105637	2	100	257	37162080	37161824	6e-142	c0543G14	77
umc1465	2	273.7	F		AY106188	2	98.96	288	38624907	38624622	4e-152	b0238H06	77
prpo2	2	274.02	P		CC144901	2	97	400	35263538	35263139	0	b0001G07	77
mas1	2	274.02	P		AY108138	2	100	995	36804980	36805974	0	c0292L04	77
gpdh1	2	274.02	P		AY105268	2	100	317	36942989	36942673	2e-177	c0417I18	77
umc1541	2	274.9	F		AY112257	2	99.77	426	39175191	39174766	0	b0346J03	77
tug4	2	274.95	P	BNL 95 2	X80375	2	92.27	375	54208293	54208666	3e-142	b0286J20	79
ras1	2	275.11	P		EU952414	2	98.58	281	39890738	39890458	1e-146	c0339E21	77
mHbrMG209-Mo17	2	275.84	P		AC197127	2	100	5000	38641230	38707952	0	b0630A14	77
IDP2407	2	275.98	P		BM339821	2	95.7	372	37396926	37397295	5e-172	c0028A20	77
AY111434	2	275.98	P		AY111434	2	95.82	335	38352459	38352125	2e-156	c0102J24	77
umc135	2	277.8	P		EU728689	2	98.48	858	41691168	41690312	0	c0082M21	78
IDP3777	2	279.35	P		CC695863	2	99.88	813	40615808	40616620	0	c0263L17	77
mmp167	2	281.3	F		AZ916068	2	99.8	502	40603953	40604454	0	c0263L17	77
pza02496	2	283.09	P		AW519877	2	99.34	151	40814159	40814309	2e-76	c0343K10	77
mop1	2	283.09	P		DR964442	2	100	927	40968531	40967605	0	c0223H19	77
stk2	2	283.1	P		CC829832	2	99.85	653	41038068	41037416	0	c0223H19	77
umc1579	2	284.4	P		AW054459	2	98.33	420	41949585	41950004	0	b0467C07	78
prp2	2	284.7	F		AY112466	2	97.36	379	41053192	41053566	0	c0223H19	77
umc2032	2	284.7	P		BE510874	2	97.13	557	41351219	41351773	0	c0464F22	77
gpm820d	2	288.15	P		CX129504	2	97.4	346	44643538	44643883	9e-174	c0112I23	78
umc134b	2	288.8	F		RFLPumc134	6	96.4	250	168043414	168043165	7e-117	b0232G14	291
pzb00183	2	289.36	P		BV707090	2	100	300	43923497	43923198	4e-168	c0023J16	78
grf1	2	292.5	F		AI738207	2	95.48	354	41764420	41764067	2e-159	c0082M21	78
gpm292b	2	293.12	P	cIBM2006 2	CD973526	2	99.78	455	168347265	168347718	0	c0244G16	90
csu56c(ohp)	2	293.36	P		T12687	2	98.01	151	45377595	45377745	3e-72	b0621L09	78
lim86	2	293.8	P		CC826923	2	98.22	673	42204593	42205263	0	b0228F06	78
umc1580a	2	294.2	F		AW054459	2	98.33	420	41949585	41950004	0	b0467C07	78
bnlg1018	2	294.2	F		CC826923	2	98.22	673	42204593	42205263	0	b0228F06	78
cdo1328b	2	294.21	P		AC211150	2	100	5000	42523131	42637090	0	c0235C19	78
gpm119	2	294.81	P		AI967031	2	100	198	43898921	43898724	2e-107	c0023J16	78
IDP1439	2	295.1	P		BM350048	2	99.41	678	42454818	42455495	0	c0402B09	78
bnlg1175	2	295.1	F		CC791092	2	98.73	474	42960640	42960167	0	b0174K24	78
IDP2449	2	295.74	P		AY105667	2	97.91	430	43256886	43257307	0	c0134M04	78
umc2251	2	295.8	F		AY108342	2	100	526	43665300	43665825	0	c0051P23	78
csu762	2	296.03	P		AA143927	2	100	213	41053524	41053312	2e-116	c0223H19	77
csu334	2	296.03	P		W49865	2	89.61	77	43805055	43805130	3e-16	c0035C19	78
hrbp1	2	296.03	P		W49905	2	91.67	168	43893616	43893782	3e-57	c0035C19	78
ypt1	2	296.11	P		AY109984	2	100	169	47528534	47528366	2e-89	c0138M12	78
AI714808	2	296.11	P		BV144631	2	99.79	468	47575576	47576043	0	b0498C16	78
umc2249	2	296.3	F		BI430568	2	95.52	536	44083774	44083245	0	b0149A22	78
IDP574	2	302.53	P	cIBM2006 2	BM074056	2	97.16	493	6461824	6461335	0	c0433L10	69
mmp91	2	302.6	P		AZ916503	2	100	301	46403578	46403278	1e-168	c0148I07	78
IDP234	2	302.91	P	cIBM2006 2	BM074056	2	97.16	493	6461824	6461335	0	c0433L10	69
gpm594	2	303	P		CF028424	2	97.3	111	44881030	44881140	6e-48	c0463G20	78
cdo544b	2	303.81	P		BE439266	no hit
TMR41	2	304.58	P		AC194845	2	100	5000	44801513	44929224	0	c0463G20	78
IDP3932	2	304.58	P		AC208083	2	100	5000	47563015	47695778	0	b0498C16	78
IDP3942	2	304.58	P		AC208083	2	100	5000	47563015	47695778	0	b0498C16	78
IDP2346	2	304.65	P		BG840169	2	100	578	45337727	45337150	0	b0621L09	78
IDP3951	2	304.65	P		AC192363	3	100	5000	145132503	145238280	0	c0400M13	128
mlo3	2	304.71	P		AY108219	2	100	233	46855349	46855581	1e-127	b0436H12	78
opr5	2	304.71	P		BT018936	2	99.72	713	47507206	47507917	0	c0138M12	78
rz585b	2	305.08	P		AI978446	2	90.41	73	44606974	44606902	8e-16	c0112I23	78
pza02450	2	305.3	P		BV144631	2	99.79	468	47575576	47576043	0	b0498C16	78
acc2	2	305.51	P	BNL 96 frame 2	AY109547	2	97.58	1320	82297034	82298349	0	c0377K12	83
bnlg108	2	306.3	F		CC752646	2	100	835	47898713	47897879	0	c0050L05	78
bnlg1909	2	306.3	P		CC754004	2	98.66	596	48140339	48139748	0	c0327D22	78
bnl35e(blr)	2	306.34	P		X99265	2	84.47	425	43921917	43922341	8e-85	c0023J16	78
cdo667b	2	306.45	P		BE439239	2	89.83	118	44996094	44995977	5e-31	b0010F16	78
IDP1415	2	307.16	P		BM073692	2	100	234	48838694	48838927	2e-128	c0091H08	78
IDP200	2	307.88	P		DQ207674	2	99.1	335	49893954	49893621	1e-180	c0174I11	79
pza01820	2	308.77	P		AY108489	2	96.14	621	48525737	48526355	0	c0139B04	78
IDP1496	2	309.07	P		BM080414	2	98.61	574	51517024	51517597	0	c0011O11	79
rz103a	2	309.3	P	CU 98 2	AI096144	2	89.37	207	142235554	142235353	4e-49	b0339K16	90
cdo677	2	309.3	P		BE439194	1	90.84	131	167400806	167400676	1e-38	c0481H11	33
uaz234	2	309.46	P		T18444	5	96.36	165	21252110	21251946	2e-73	c0419A23	212
uaz235(px)	2	309.46	P		T18410	9	98.7	230	58340526	58340755	4e-121	c0306K02	106
psr109a	2	309.46	P	BNL 95 2	AJ440527	2	86.05	129	140014827	140014955	7e-23	c0158E04	90
bnl29(pds3)	2	309.46	P	BNL 95 2	U37285	2	97.77	314	219667685	219667998	3e-158	b0324K02	108
umc1259	2	310.2	F		AW056102	2	96.81	188	48843698	48843513	8e-85	c0091H08	78
IDP267	2	311.55	P		BV148227	2	100	490	49160882	49160393	0	c0239H18	78
umc2030	2	313.5	F		AY108936	2	99.49	588	49886681	49887268	0	c0174I11	79
umc1861	2	314.4	F		G68024	2	99.68	316	50485929	50485614	3e-175	c0175N09	79
gpm300	2	314.49	P		AY105632	2	100	388	50779245	50778858	0	c0300H06	79
umc1285	2	314.5	P		AY109664	2	94.24	243	51407106	51407348	2e-108	b0279G12	79
umc8b	2	315.5	P		EU728677	2	99.83	1148	51893423	51892277	0	c0363O07	79
umc2088	2	316.7	F		AY107169	2	97.17	565	53811562	53812112	0	c0090M10	79
csu1117b	2	316.84	P		W49432	2	90.99	111	53167591	53167481	9e-32	b0483J15	79
pza02168	2	317.1	P		BV151798	2	100	478	51780232	51780709	0	c0155H01	79
sdg102a	2	317.1	P		BE345442	2	98.81	337	51784910	51785245	5e-180	c0155H01	79
cl29727_1	2	317.82	P		BV151798	2	100	478	51780232	51780709	0	c0155H01	79
bnlg166	2	318.3	P		AC206063	2	100	5000	48525637	48626237	0	c0139B04	78
bnlg121	2	319.3	F		AC195316	2	100	5000	55446582	55635609	0	c0525F05	79
gpm622b	2	319.92	P	cIBM2006 2	CF033239	2	100	157	191233152	191233308	2e-82	b0003F09	100
umc2079	2	320.7	F		AY107964	2	100	696	56930679	56929984	0	c0143G06	79
php10012	2	321	F		EU746377	no hit
TMR23	2	321.18	P		AC233887	2	100	5000	55318918	55446581	0	c0506D13	79
mn1	2	321.39	P		AY110035	2	100	381	56772044	56772424	0	c0143G06	79
hda102	2	322.42	P		AF440228	2	100	360	58345548	58345189	0	c0128K03	80
hrg1	2	323.3	P		AJ131535	2	87.47	1748	54754568	54752876	0	c0178D02	79
IDP3814	2	323.33	P		CC624750	2	99.67	923	54055144	54054224	0	b0265F04	79
IDP3881	2	323.33	P		AC194417	2	100	5000	54620854	54800326	0	c0178D02	79
IDP2455	2	323.52	P		AY106805	2	99.52	414	55652582	55652169	0	b0356A03	79
IDP4004	2	323.52	P		AC190910	2	100	5000	56752784	56974447	0	c0143G06	79
IDP3774	2	323.72	P		CC709475	2	99.78	915	57596667	57597581	0	c0421A01	80
IDP1435	2	323.85	P		BM349611	2	99.54	218	57070204	57069987	2e-116	c0448B22	79
gpm67b	2	325.55	P		AI734355	2	84.96	512	58224876	58225367	5e-101	c0204J02	80
mHbrMT100-Mo17	2	326.81	P		AC213619	2	100	5000	52724827	52829999	0	c0476I04	79
AY112119	2	326.82	P		BE997244	2	99.74	388	59601355	59600968	0	c0463H15	80
pza02279	2	327.52	P		BV153052	2	100	466	60291604	60291139	0	c0260C14	80
gpm670e	2	327.88	P	LHRF Gnp2004 2	CF041770	2	85.92	71	22681388	22681318	2e-07	c0149F10	74
gpm367b	2	327.88	P	LHRF Gnp2004 2	CD985892	2	87.25	353	119413919	119414249	2e-84	c0196C17	89
gpm710	2	327.88	P	LHRF Gnp2004 2	CF054420	2	100	118	122892705	122892588	2e-59	b0574L23	89
gpm120	2	327.91	P		AI782908	2	100	127	60641792	60641666	1e-64	c0351N24	80
IDP3818	2	328.63	P		AC198394	10	100	5000	113390812	113529831	0	c0176D16	412
IDP3919	2	328.63	P		AC198394	10	100	5000	113390812	113529831	0	c0176D16	412
rgpg271	2	328.79	P		D14767	2	90	90	57596308	57596397	1e-21	c0421A01	80
cdo650	2	328.89	P		BE439215	2	85.02	227	52137084	52136858	2e-43	c0327F18	79
umc184b(glb)	2	328.89	P		M24845	2	95.98	846	57603648	57604486	0	c0421A01	80
bcd450f	2	328.89	P	UMC 98 2	BE438731	2	92.16	51	209115545	209115495	3e-09	c0387D15	104
umc2250	2	329	F		BG836214	2	97.89	662	61730711	61731371	0	c0370E08	80
clx1	2	329.08	P		T12741	2	99.22	128	61369200	61369073	9e-64	c0213O04	80
hcf106	2	332.04	P		AF027808	2	100	478	65109888	65110365	0	c0526D15	81
umc2125	2	332.2	P		AZ921810	2	96.62	562	64851375	64851933	0	b0166D18	81
umc2007	2	334.2	F		AC202435	2	100	5000	72022582	72171988	0	c0304N02	82
gpm32	2	334.36	P		AI621754	2	100	615	68655090	68655704	0	b0104J01	82
pco098051	2	334.66	P		BV139735	2	100	407	62870815	62870409	0	b0356F23	80
csu255a	2	335.34	P		T18822	2	90.97	155	61365880	61366032	1e-46	c0213O04	80
phm10321	2	335.85	P		AY109538	2	92.43	423	62802809	62803230	5e-164	b0486J04	80
phm3457	2	335.85	P		AY104835	2	100	505	62804397	62803893	0	b0486J04	80
bnlg1613	2	335.94	P		CC785516	2	99.53	642	63602431	63601790	0	c0417N07	81
uaz262	2	336.4	P		T15297	2	99.47	376	69624385	69624012	0	c0439E11	82
IDP496	2	336.66	P		BF729390	2	99.52	417	62803426	62803012	0	b0486J04	80
gpm926c	2	336.9	P	cIBM2006 2	CX129610	2	96.99	399	99984547	99984152	0	c0283B22	86
bcd348b	2	336.94	P		BQ548069	8	97.96	49	105715961	105716009	6e-16	c0298J11	348
cdo202b(mcf)	2	336.94	P	CU 98 2	BE439126	2	83.21	262	126168227	126167969	3e-39	c0288P19	89
bcd1302b	2	336.94	P		BE438995	5	81.6	212	168870050	168870261	2e-22	c0120I15	238
cdo941	2	336.94	P		AA231724	no hit
mHbrBC124-Mo17	2	337.86	P		AC177924	2	100	5000	70542899	70741603	0	c0123A22	82
IDP2468	2	338.7	P	cIBM2006 2	BM074109	2	96.84	316	63822817	63823130	2e-152	c0217O02	81
mde1	2	339.02	P		T14784	2	96.88	288	69095348	69095061	1e-143	b0390D22	82
umc1454	2	339.3	F		AW499158	2	100	555	69623668	69623114	0	c0439E11	82
umc1455	2	339.33	P		AW499158	2	100	555	69623668	69623114	0	c0439E11	82
umc1410	2	342.4	P		AI770768	2	99.65	569	70478723	70479289	0	b0645I13	82
mHbrBA145-Mo17	2	342.4	P		AC177924	2	100	5000	70542899	70741603	0	c0123A22	82
umc131 (CBM 2.05)	2	342.4	F		AY771215	2	100	859	71031552	71032410	0	c0244C01	82
psr922b	2	342.9	P	IBM2 2	AJ440660	2	87.32	71	109512632	109512562	1e-09	c0104B10	86
mHbrMA132-Mo17	2	343.6	P		AC177924	2	100	5000	70542899	70741603	0	c0123A22	82
mHbrMC207-Mo17	2	343.6	P		AC197056	2	100	5000	75291633	75433246	0	c0053B02	82
gpm653a	2	343.89	P		CF036944	8	99.82	564	141693880	141694443	0	b0496B22	358
umc1007	2	344.09	P		G42322	2	100	330	81547626	81547297	0	b0440H05	83
npi220d	2	344.12	P		G10780	8	97.93	386	1817366	1816981	0	b0015J21	326
psr666	2	344.2	F		AJ440641	2	87.94	141	82567648	82567787	3e-30	b0266B04	85
ssu2	2	344.2	P	Genetic 2008 2	Y09214	2	97.98	1286	140014255	140015533	0	c0158E04	90
umc1581	2	344.4	P	IBM2 2	AY112374	2	98.24	170	96543597	96543428	7e-85	c0224L02	86
umc1635	2	344.8	P		G67974	2	100	283	82520613	82520331	5e-158	c0147L14	85
gpm712b	2	344.81	P	cIBM2006 2	CF054779	2	96.59	381	14751900	14752280	0	c0363I16	72
gpm141	2	344.81	P		AW065333	3	99.26	540	23428269	23427730	0	b0292B20	115
gpm918	2	344.81	P		CX129602	2	99.57	234	82810438	82810671	5e-126	c0123J02	85
cent2	2	344.89	P		Y08023	2	91.07	112	85386790	85386680	1e-29	c0302M07	87
gpm640	2	344.9	P		CF035136	2	96.02	176	81564511	81564336	4e-77	b0440H05	83
gpm573	2	344.9	P		CF025756	2	99.52	207	84614985	84614779	6e-110	c0287N03	87
gpm820e	2	345	P	cIBM2006 2	CX129504	2	98.31	474	55758819	55758346	0	c0010N05	79
zpu1	2	345	F		AF080567	2	95.87	436	104936408	104935989	0	b0472E22	86
cdo456b	2	345	P	IBM2 FPC0507 2	AC195463	2	100	5000	107010829	107058068	0	c0231M12	86
cdo79	2	345	P		BE439122	8	94.59	37	160933673	160933637	2e-06	b0547I20	362
AY107012	2	345.01	P	cIBM2006 2	AY107012	2	99.8	507	84940217	84940723	0	c0497I24	87
cl10130_1	2	345.1	P		BV145726	2	100	380	103493667	103494046	0	c0192L04	86
umc1922	2	345.2	P		G68084	2	94.98	319	110672836	110673149	2e-139	c0007I21	86
IDP467	2	345.42	P	cIBM2006 2	BE345915	2	100	448	148036145	148036592	0	b0627L24	90
gpm835c	2	345.69	P		CX129519	2	93.19	235	110244668	110244435	2e-88	c0202L10	86
IDP363	2	345.81	P		AI855072	2	88.67	309	104189902	104189594	1e-89	c0166J17	86
IDP631	2	345.81	P		CC784168	2	97.87	799	155091274	155090476	0	c0177H06	90
IDP488	2	345.83	P		AY112463	2	97.92	288	82520011	82520298	4e-149	c0147L14	85
AY104386	2	345.83	P		AY104386	2	100	1316	98725691	98727006	0	c0112O22	86
umn1(acc)	2	345.88	P		NM_001111903	2	99.95	2161	82296189	82298349	0	c0377K12	83
csu4a	2	345.88	P		T12527	2	100	113	98510149	98510037	7e-57	c0311L20	86
csu833	2	345.88	P		W21751	2	96.71	152	98512072	98511921	4e-69	c0311L20	86
IDP183	2	346.01	P		BG874137	2	97.51	602	95761051	95760451	0	c0139K08	86
IDP3936	2	346.01	P		AC213828	2	100	5000	101808980	101874352	0	c0193N19	86
IDP2396a	2	346.01	P	cIBM2006 2	BM338846	2	94.01	167	221034277	221034443	5e-64	c0538L21	108
IDP723	2	346.19	P		BM341094	2	99.42	342	94557188	94556847	0	c0257H24	449
IDP2586	2	346.19	P	cIBM2006 2	BM267942	2	98.9	546	223347844	223348389	0	c0115P09	108
pza01902	2	346.27	P		BV148704	2	100	259	89520775	89520517	1e-143	c0517P04	449
mmp119	2	346.5	F		AZ916229	2	100	582	88035775	88036356	0	c0206D05	87
IDP592	2	346.53	P		BG842911	2	99.48	580	107632506	107631927	0	c0127E03	86
csu842	2	346.62	P		W21759	5	97.26	73	159027622	159027550	4e-27	c0393I07	234
mHbrBA213-Mo17	2	346.81	P		AC217239	2	100	5000	108397129	108517457	0	b0270G15	86
mHbrBC211-Mo17	2	346.81	P		AC217239	2	100	5000	108397129	108517457	0	b0270G15	86
phm4880	2	346.86	P		AY112015	2	99.61	516	103493565	103494080	0	c0192L04	86
pza02549	2	346.86	P		BV145726	2	100	380	103493667	103494046	0	c0192L04	86
phm13360	2	346.86	P		AY108600	2	100	369	107146629	107146997	0	c0010C15	86
IDP2573	2	346.92	P		BM334103	2	99.24	525	111710709	111710185	0	c0485P12	86
csu671a	2	347.37	P		AA072445	2	98.5	266	107146995	107146730	1e-140	c0010C15	86
umc1884	2	347.96	P		G68047	2	94.14	307	107384428	107384124	6e-127	c0344I13	86
IDP383	2	348.33	P		AW062162	2	99.39	493	133215817	133215325	0	c0297H21	89
gpm221a	2	348.41	P		CC830498	2	96.44	477	129933028	129933503	0	c0024O02	89
bnlg1887	2	348.41	P	IBM2 FPC0507 2	CC784857	2	99.62	793	172489802	172489010	0	c0496L09	88
pza00485	2	348.63	P		BV131860	2	100	514	121241627	121241114	0	c0459L22	89
mHbrMT362-Mo17	2	348.7	P		AC217288	2	100	5000	128772851	128913963	0	b0304E19	89
AY109687	2	349	F		AI770486	2	100	231	107417261	107417031	1e-126	c0344I13	86
phm3626	2	349.51	P		AY108532	2	94.69	1016	125641563	125642564	0	b0159D15	89
gpm361	2	350.4	P		AW120218	2	97.9	477	115721621	115722095	0	c0054O18	89
gpm751	2	350.4	P		CF062190	2	99.07	540	124325509	124326048	0	c0091M18	89
gpm749	2	350.46	P		CF061907	2	98.7	462	124001322	124000862	0	b0337J22	89
CC836250	2	351.61	P		CC836250	2	99.07	753	125802435	125803186	0	c0223P09	89
AW681281	2	352.4	P		BV149030	2	100	430	132299789	132300218	0	c0160I01	89
csu2a	2	352.5	P		T12524	2	83.44	163	100116837	100116675	7e-20	c0020C15	86
ns1	2	352.65	P		AJ536578	2	99.84	621	139752417	139753037	0	c0438L09	90
IDP4025	2	352.85	P		AC206511	2	100	5000	131231509	131343114	0	c0186P01	89
IDP750	2	352.85	P		BM335619	2	99.37	633	141270970	141270338	0	c0054B07	90
mHbrMA295-Mo17	2	353.61	P		AC217288	2	100	5000	128772851	128913963	0	b0304E19	89
hsbp1	2	353.63	P		AY103669	2	100	830	124326955	124326126	0	c0091M18	89
csu851a	2	354.52	P		W21768	2	96.21	264	136267001	136267264	3e-125	b0314M17	90
csu850	2	354.52	P		W21767	2	93.82	259	136267003	136267261	9e-107	b0314M17	90
ask2	2	355.22	P		EF420248	2	99.76	412	153982449	153982038	0	c0318N10	90
umc8g	2	355.97	P		EU728677	2	98	1150	135545762	135544618	0	c0383O17	90
AY111877	2	356.6	P		BV146572	2	99.71	339	144527758	144528096	0	c0134I19	90
pco061840b	2	356.6	P		BV136262	2	100	604	144528745	144528142	0	c0134I19	90
umc2110	2	357.5	P		BE644336	2	100	105	144901011	144901115	1e-51	c0008O20	90
umc8d	2	357.88	P		EU728677	2	96.51	373	136099633	136099263	3e-178	c0117K03	90
umc1459	2	357.93	P		X53514	2	92.03	552	112012109	112012654	0	b0105H24	86
mmc0401	2	358.6	F		AC214148	2	100	5000	142091302	142208346	0	c0363O20	90
umc2252	2	359.1	P		CC827986	2	98.86	880	143986018	143985140	0	c0475N14	90
cdpk2	2	359.99	P		L27484	2	99.16	4146	145722679	145726822	0	c0528P18	90
gpm91	2	361.2	P		AI711962	10	99.82	547	1208242	1208788	0	c0009K11	392
umc1028	2	361.2	F		G42612	2	98.26	459	145862325	145861867	0	c0547G08	90
csu337	2	361.25	P		AW076183	2	100	360	153541661	153541302	0	c0301J10	90
pza03211	2	362.59	P		MAGIPZA03211	2	100	578	148837830	148837253	0	b0116I13	90
cl26752_1	2	363.34	P		BV116152	2	100	419	149428367	149428785	0	b0167E22	90
pco084268	2	363.34	P		BV111540	2	100	271	150983970	150984240	7e-151	c0276P12	90
uaz265a(sbe1)	2	363.55	P		T15298	5	100	110	62620621	62620512	1e-54	c0362G17	221
uaz179	2	363.55	P	BNL 95 2	T15333	2	98.29	234	98725691	98725923	2e-118	c0112O22	86
uaz25c	2	363.55	P		T18745	2	91	100	126168500	126168597	2e-25	c0288P19	89
umc8c	2	363.55	P		EU728677	2	97.22	468	136100454	136099989	0	c0117K03	90
mwg6451	2	363.55	P		INTBLmwg6451	2	89.63	617	137288224	137287608	0	c0467O19	90
uaz236b(ser)	2	363.55	P	BNL 95 2	T18439	2	96.3	135	219830065	219830199	3e-57	c0187A17	108
cdo783b	2	363.55	P		AA231868	no hit
mwg645i	2	363.8	P		INTBLmwg645i	2	89.63	617	137288224	137287608	0	c0467O19	90
umc255a (CBM 2.06)	2	364.5	P		DQ123893	2	97.11	760	149698570	149697820	0	b0120F07	90
rz206b	2	365.34	P	CU 98 2	AA231735	2	82.91	158	173769064	173769221	4e-19	c0234L14	95
umc2b	2	367.2	P		RFLPumc2	8	97.51	361	132124507	132124866	0	c0280F17	354
mpik331	2	367.2	P		X91882	2	97.74	530	147583236	147582707	0	b0307K16	90
uaz194b(ugu)	2	367.2	P	BNL 95 2	T14797	2	98.73	79	194856998	194857076	1e-33	b0167E12	103
umc112a	2	367.29	P		RFLPumc112	2	96.91	486	146707341	146706858	0	b0320B13	90
uaz198b(rpL10)	2	367.29	P		T14756	2	91.43	175	150288289	150288463	8e-56	c0403A19	90
pbf1	2	368.1	P		U82230	2	99.18	1103	150710284	150709191	0	c0374M23	90
bnlg1831	2	368.8	P		BH140383	2	95.33	706	149332592	149333292	0	c0178O21	90
ptk4	2	369.11	P		AW000017	2	100	596	153003932	153004527	0	c0047J01	90
umc1079	2	369.3	F		G44735	2	98.7	539	148709343	148709881	0	c0166A06	90
bnlg2328a	2	369.54	P		AC177907	2	100	5000	125252327	125430404	0	c0158G02	89
pco128954a	2	369.67	P		BV115906	2	100	600	155867789	155868388	0	b0374L22	90
pza02939	2	369.67	P		AY104584	2	99.86	702	157152923	157152222	0	c0485F02	90
dupssr21	2	370	P	SSR Consensus 2	AC201760	2	100	5000	63211570	63326762	0	b0006F12	80
bnlg180	2	370	P		AC233966	2	100	5000	150107599	150206901	0	c0091C18	90
bnlg1063b	2	370	P		AC195225	3	100	5000	172971624	173161569	0	c0412H01	134
IDP746	2	370.06	P		BM074521	2	100	586	149944546	149945131	0	c0399K16	90
bnlg1047c	2	370.08	P		AC204002	3	100	5000	177319828	177465399	0	c0118I23	135
gpm162	2	370.54	P		AW120212	2	100	215	151139315	151139529	5e-117	c0457F15	90
IDP735	2	370.56	P		BM333794	2	99.77	436	149306204	149305769	0	c0178O21	90
npi356a	2	371.19	P		RFLPnpi356a	2	100	397	153741855	153741459	0	c0477D14	90
pza02465	2	371.66	P		AI881924	2	100	361	161878572	161878932	0	c0154I18	90
mHbrMT107-B73	2	371.75	P		AC191356	2	100	5000	172088303	172291535	0	c0218H03	92
bnlg371	2	371.78	P		CC791496	2	99.34	610	151104060	151103452	0	c0457F15	90
pco123957	2	372.41	P		AY103894	2	100	468	164564458	164563991	0	c0530A01	90
IDP3911	2	372.8	P		AC194979	2	100	5000	160387566	160464358	0	c0106C16	90
uaz18b	2	372.97	P		T18746	2	95.27	169	146112809	146112642	3e-72	c0014J12	90
uaz29	2	373.18	P	BNL 2002 2	T18737	2	98.99	198	64845410	64845213	1e-102	b0166D18	81
mpik33i	2	373.45	P		X85336	2	90.27	185	148025579	148025395	5e-56	b0627L24	90
bnlg1036	2	373.5	F		AC207395	2	100	5000	153876746	154019887	0	c0318N10	90
IDP825	2	373.57	P		BM337355	2	99.77	427	160597408	160597834	0	b0143J04	90
IDP2559	2	374.07	P	cIBM2006 2	BM080600	2	99.47	375	212962717	212963091	0	c0483F06	104
parp3	2	374.21	P		AC208118	2	100	5000	154700086	154740041	0	c0400C11	90
parp2	2	374.21	P		BE123093	2	100	118	154702710	154702593	6e-60	c0400C11	90
csu747a(arf)	2	374.3	P		AA143922	7	97.26	146	20158600	20158745	7e-67	c0127D15	298
hfi1	2	374.3	P		AF371280	2	100	784	157315823	157316606	0	c0401P15	90
cesa4a	2	374.3	P		AY112236	2	99.76	839	158287969	158288807	0	c0384D19	90
cl803_1	2	374.31	P		AY109922	2	98.29	292	165837198	165837489	1e-153	c0113B14	90
dia1	2	374.36	P	BNL 96 frame 2	T23382	2	98.33	419	107219311	107218897	0	c0010C15	86
gpm213a	2	374.51	P		BF728371	2	99.68	316	166885802	166886117	5e-175	c0527F23	90
gpm671c	2	374.52	P		CF041781	2	86.67	300	166885531	166885830	2e-72	c0527F23	90
rz509b(mip)	2	374.77	P		AA231791	2	92.17	115	165684234	165684120	4e-36	c0155N02	90
umc1658	2	375.3	F		CC738033	2	99.35	922	160594906	160595826	0	b0143J04	90
hp2	2	375.3	P		AB024292	2	99.62	261	162586108	162585848	5e-142	c0085N22	90
dar1	2	375.3	P		AY103967	2	100	542	162771071	162770530	0	c0241M02	90
cl31134_1a	2	375.33	P		AY111040	2	98.13	374	162417817	162418190	0	c0330H09	90
sdg137	2	375.57	P		INTBLsdg137	2	99.91	2332	166661591	166659260	0	b0233J17	90
CL283024	2	375.67	P		CL283024	2	98	999	156243214	156244206	0	c0521C14	90
gpm606a	2	375.67	P		CF029498	2	94.94	79	158204687	158204609	2e-26	c0384D19	90
gpm695	2	375.67	P		CF052832	8	100	113	162894168	162894280	6e-57	c0394B13	362
gpm114	2	375.91	P		AI941628	2	98.17	109	162418261	162418369	3e-49	c0330H09	90
umc2253	2	376.1	F		AY104561	2	97.46	631	164475843	164476472	0	c0029B11	90
umc1156	2	376.14	P		AY109431	2	93.4	318	156059235	156059552	3e-140	c0272A16	90
bnl35c(blr)	2	376.15	P		X99265	2	93.2	676	160203266	160202609	0	c0168M12	90
kch3	2	376.34	P		CC838807	2	92.67	150	162112453	162112304	3e-52	c0022G11	90
pip2b	2	376.38	P		AF326492	2	100	745	165681194	165681938	0	c0155N02	90
bnlg1396	2	376.39	P		CC756976	2	100	716	166161185	166161900	0	c0169I23	90
bcd249a	2	376.49	P		BE438646	7	92	50	157202805	157202757	1e-08	c0019H14	325
gpm106c	2	376.99	P		AI861086	2	84.13	208	165422910	165422704	5e-30	c0090I08	90
mHbrMT101-Mo17	2	377	P		AC190936	2	100	5000	157032658	157214089	0	c0485F02	90
[truncated: 7,244 more rows]
