# Supplementary material for: The Physical and Genetic Framework of the Maize B73 Genome
Source: PLoS Genet. 2009 Nov 20;5(11):e1000715. doi: 10.1371/journal.pgen.1000715 (PMC2774505; doi:10.1371/journal.pgen.1000715)
Supplement: Table S4 — The position of bin markers in the B73 physical map and RefGen_v1. (0.03 MB XLS) [file pgen.1000715.s004.xls]

## Sheet: Sheet1
Table S4. The position of bin markers in the B73 physical map and RefGen_v1
Marker	Chr	Bin	Genetica	Original Map	Typeb	Seq. Sourcec	Startd	Endd	clone	PFC Ctg
tub1	1	1.01	2.5	IBM2	F	X52878	2022607	2024984	c0363D20	1
umc157a(chn)	1	1.02	114.4	IBM2	P	G10823	12357364	12357663	c0140E02	5
umc76a	1	1.03	198.4	IBM2	F	G10866	29364559	29364266	c0380M20	9
asg45(ptk)	1	1.04	294.28	LHRF Gnp2004	P	AY771210	52239800	52240131	b0109M14	12
csu3	1	1.05	405	IBM2	F	DQ123891	81360132	81360551	c0122B13	20
umc67a	1	1.06	496.6	IBM2	P	G13173	175505327	175505029	c0152A14	36
asg62	1	1.07	607.3	IBM2	F	DQ001865	198707401	198707865	c0479A09	41
umc128a	1	1.08	722.4	IBM2	F	umc128	227601774	227602233	b0310F15	46
cdj2	1	1.09	812.3	IBM2	F	AY109456	252192856	252193562	b0611E16	52
umc107a(croc)	1	1.1	886.9	IBM2	P	G10803	266927146	266927488	c0293G16	56
umc161a	1	1.11	963.6	IBM2	F	AY771212	282140672	282141394	c0086K08	61
bnl6.32	1	1.12	1113.2	IBM2	F	bnl6.32	296840063	296840574	c0455B14	63
bnl8.45a	2	2.01	3.3	LHRF Gnp2004	P	G10776	1546872	1547084	b0252P05	68
lox6	2	2.02	50.9	IBM2	F	AY771214	4175012	4174428	c0468P22	69
umc6a	2	2.03	164.8	IBM2	F	G10856	14920255	14920433	c0530G21	72
umc34	2	2.04	243.3	IBM2	F	DQ001866	28063927	28064503	c0030B11	74
umc131	2	2.05	342.4	IBM2	F	umc131	71031565	71031939	c0244C01	82
umc255a	2	2.06	364.5	IBM2	P	umc255	149697523	149697768	b0120F07	90
umc5a	7	2.07	405.76	LHRF Gnp2004	P	umc5	116650892	116650654	b0022A14	315
asg20	2	2.08	478.7	IBM2	F	DQ123894	201356132	201355954	c0158O02	103
umc49a	2	2.09	591.5	IBM2	F	DQ123895	219604574	219604915	c0184K09	108
php20581b(tb)	2	2.1	692.71	IBM gnp2004	P	G10795	231788583	231788397	b0109B01	109
umc32a	3	3.01	11.3	UMC98	P	umc32	1726276	1725856	c0286H14	111
csu32a	3	3.02	60	IBM2	F	DQ123896	3837012	3837402	c0299P11	111
asg24a(gts)	3	3.03	109	IBM2	P	AY771217	8405715	8482306	b0166B24	112
asg48a	3	3.04	152.7	IBM2	F	G13184	12862813	12862593	c0385I07	113
umc102a	3	3.05	297.9	IBM2	F	DQ005498	122406867	122407553	c0072M24	124
im30p1	3	3.06	391.4	IBM2	P	G10766	166733121	166732779	b0583P10	131
bnl6.16a	3	3.07	520.7	IBM2	F	G10768	189303505	189303133	c0328L01	138
umc17a	3	3.08	585.5	IBM2	F	AY771218	203506017	203506852	b0460H12	145
umc63a	3	3.09	697.2	IBM2	F	G10857	214210836	214210676	b0347M11	147
cyp1	3	3.1	845.23	LHRF Gnp2004	P	DQ005499	230486027	230486291	b0147G12	153
agrr115a	4	4.01	-105.4	INDEL IBM 2003	P	Ac188003	1125945	1126028	c0319D19	154
php20725a	4	4.02	83.7	IBM2	F	php20725	5031692	5031236	c0026E06	156
umc31a	4	4.03	135.1	IBM2	P	G10836	11329558	11329251	b0150M11	158
npi386a(eks)	4	4.04	211.4	IBM2	P	DQ007988	21446729	21447162	c0424F17	160
agrr37b	7	4.05	245.5	UMC98	P	G10749	122392018	122392358	c0191I17	318
umc156a	4	4.06	316.13	LHRF Gnp2004	P	umc156	150207181	150206689	c0011J17	246
umc66a(lcr)	4	4.07	397.4	IBM2	P	DQ007989	170127442	170128483	c0216J18	182
umc127c	4	4.08	443.92	UMC98	P	umc127	178890267	178890481	b0468G20	182
umc52a	4	4.09	559	IBM2	F	DQ123899	210595010	210594187	c0339H22	193
php20608a	4	4.1	669.8	IBM2	F	php20608	242314416	242313952	b0129I22	201
umc169a	4	4.11	728.5	IBM2	F	umc169	245062305	245062656	b0429C04	202
npi409a	5	5.01	69.5	IBM2	F	G10788	3319000	3318743	c0484E01	204
umc90	5	5.02	142.18	LHRF Gnp2004	P	G10871	7955554	7955713	b0276N13	207
tub4	5	5.03	197.5	UMC98	P	DQ007991	14752661	14752861	b0613H05	210
bnl4.36	5	5.04	301.6	IBM2	F	bnl4.36	80096190	80096577	c0422H10	225
csu93b	9	5.05	387	UMC98	P	DQ015673	140571026	140571510	c0471K24	389
umc126a	5	5.06	469.6	IBM2	P	umc126	190081336	190081798	c0343F19	500
umc108	5	5.07	536.6	IBM2	F	G10805	207119780	207120044	c0162J17	252
bnl5.24a	5	5.08	609.4	IBM2	F	bnl5.24	210954828	210954657	c0078D20	253
php10017	5	5.09	669.4	IBM2	F	AY771221	214557670	214557145	c0545A13	254
umc85a	6	6.01	66.4	IBM2	F	AY772450	8293809	8293249	c0527M07	260
umc59a	6	6.02	121.09	LHRF Gnp2004	P	umc59	84751869	84751575	c0474K15	271
npi393	6	6.03	149.49	UMC98	P	DQ015674	96869815	96870445	c0336K13	273
umc65a	6	6.04	181.9	IBM2	F	AY772451	104605224	104604534	b0325K21	276
umc21	6	6.05	240.8	IBM2	F	DQ123901	120889794	120890794	c0137G13	281
umc38a	6	6.06	385.8	IBM2	F	G10842	153911455	153911657	c0488H22	287
umc132a(chk)	6	6.07	444.2	IBM2	P	umc132	161255420	161254977	c0491I19	287
asg7a	6	6.08	573.3	UMC98	P	G10760	166984700	166984346	c0136L04	289
asg8(myb)	7	7.01	61.3	IBM2	P	G10762	4713210	4712891	c0152F01	294
asg34a(msd)	7	7.02	132	IBM2	P	G10755	13740615	13740120	c0224J10	296
asg49	7	7.03	298.31	LHRF Gnp2004	P	G10759	122392005	122392321	c0191I17	318
umc254	7	7.04	408.1	IBM2	F	umc254	150359950	150359472	c0514E05	322
umc245	7	7.05	532	IBM2	F	AY772452	162579467	162579713	c0463K05	325
umc168	7	7.06	608.2	IBM2	F	umc168	168586284	168586523	c0526N17	325
npi220a	8	8.01	0	IBM2	F	DQ059319	1817377	1816972	b0015J21	326
bnl9.11a(lts)	8	8.02	121.76	LHRF Gnp2004	P	G10778	10190758	10190462	c0239H04	326
umc124a(chk)	8	8.03	176.6	IBM2	P	DQ059320	21182740	21183692	c0378A15	329
bnl7.08a	8	8.04	298.56	IBM GNP2004	P	PCR primers	119401239	119488241	Z_AI-0059C11	350
bnl2.369	8	8.05	329.4	IBM2	F	AC199930	120856415	120994647	c0129D23	352
csu31a	8	8.06	383.71	LHRF Gnp2004	P	T12667	145511275	145511474	c0277O18	358
npi268a	8	8.07	459.2	IBM2	F	DQ123903	164404769	164404492	b0330O10	363
npi414a	8	8.08	509.8	IBM2	F	G10790	168488276	168488097	c0169J03	363
agrr21	8	8.09	580.1	IBM2	F	CC827670	171826642	171827355	c0436F06	366
umc109	9	9.01	5	IBM2	F	AY772454	3273718	3272975	b0062C22	368
bz1	9	9.02	90.1	IBM2	F	AY110944	11654462	11654214	c0482F22	370
wx1	9	9.03	191.7	IBM2	F	X03935	23214846	23217669	b0009C20	373
csu147	9	9.04	273.63	LHRF Gnp2004	P	T12740	97782019	97782157	c0394I15	376
umc95	9	9.05	320.6	IBM2	F	AY772455	122584627	122583968	c0286K12	385
csu61a	9	9.06	364.49	UMC98	P	T12697	131777209	131777296	c0428E02	387
asg12a	9	9.07	536.1	IBM2	F	asg12	143550077	143550542	c0336O16	390
csu54b	9	9.08	643.82	IBM Gnp2004	P	T12684	150275863	150275941	c0546N19	391
php20075a(gast)	10	10.01	34.8	IBM2	P	DQ059321	2133064	2131754	b0191E02	392
npi285a(cac)	10	10.02	100.56	IBM SNP 2007	P	G10785	4531944	4531656	c0036P07	392
umc130	10	10.03	160	IBM2	F	DQ059322	13608100	13608733	c0438P11	394
umc64a	10	10.04	242.3	IBM2	F	umc64	85631466	85631734	c0187I11	406
umc259a	10	10.05	309	IBM2	F	G16025	127591544	127591321	c0510K24	413
umc44a	10	10.06	375.95	LHRF Gnp2004	P	G10843	136918384	136918632	c0516D12	414
bnl7.49a(hmd)	10	10.07	437.6	IBM20	P	G10775	142982926	142982648	b0195H24	417
a genetic position; b marker type, P, placement, not as accurate as Framework (F); c sequence resource, marker names with
no GenBank accession number indicated the sequences are available at web shown in the text; d positions in B73 RefGen_v1.
