# Supplementary material for: The Physical and Genetic Framework of the Maize B73 Genome
Source: PLoS Genet. 2009 Nov 20;5(11):e1000715. doi: 10.1371/journal.pgen.1000715 (PMC2774505; doi:10.1371/journal.pgen.1000715)
Supplement: Table S5 — Contig anchoring quality and contig positions in B73 RefGen_v1. (0.05 MB XLS) [file pgen.1000715.s005.xls]

## Sheet: CtgLengthMarch19_09
Table S5. Contig anchoring quality and contig positions in B73 RefGen_v1
Contig	Position	Order/Orien*	Clone Number	Marker Number	Physical Length (Kb)	Chr	Start	End
1	2.5	2	276	98	2523	1	1	2299274
2	13.5	2	132	53	1092	1	2300275	3419854
3	26.1	2	334	160	2126	1	3420855	5929995
4	82.8	2	616	262	4165	1	5930996	10045647
5	103	2	350	152	3224	1	10046648	13079531
6	124.7	2	459	172	2851	1	13080532	16193432
7	145	1	109	44	1156	1	16194433	17299506
8	160.6	2	793	280	5600	1	17300507	23505871
9	170	2	801	249	5933	1	23506872	29869500
10	205	2	2427	745	18541	1	29870501	48303993
12	290.1	2	506	179	4277	1	48304994	52419976
13	292.4	2	72	35	715	1	52420977	53153490
14	325.7	2	1672	434	12700	1	53154491	65772465
16	360.9	3	281	77	1920	1	65773466	67717626
474	385	0	79	39	705	1	67718627	68401065
17	386.4	2	247	63	2361	1	68402066	70727174
18	391.8	3	379	119	3189	1	70728175	73586599
19	392.95	3	626	136	4640	1	73587600	78384554
20	398.2	2	798	198	6350	1	78385555	84665058
22	406	3	253	68	1832	1	84666059	86598526
24	415	3	482	99	3973	1	86599527	90264916
23	417	2	578	114	4395	1	90265917	94733311
26	430.6	3	826	156	6438	1	94734312	100713518
27	432.4	2	984	189	7310	1	100714519	107649431
28	436.35	3	1264	219	9270	1	107650432	116454375
29	439	3	1084	194	7781	1	116455376	123790436
471	439.1	3	354	66	2533	1	123791437	126013877
433	439.7	3	710	101	5963	1	126014878	131191086
437	439.9	3	381	48	2577	1	131192087	133557366
30	440	2	1967	290	14263	1	133558367	147088837
445	445	0	110	32	1131	1	147089838	148241675
31	450.8	2	902	193	7722	1	148242676	155086889
32	452.97	3	664	133	5424	1	155087890	160273885
480	461.2	0	127	37	1298	1	160274886	161467949
33	467	2	970	230	7467	1	161468950	168730771
36	485.9	3	1188	275	9334	1	168731772	177629242
37	517	2	792	229	5816	1	177630243	183618711
15	520.4	3	70	46	906	1	183619712	184439270
38	526.4	2	876	250	6330	1	184440271	190648899
39	551.4	2	217	73	1651	1	190649900	192453494
40	557.6	3	222	64	1813	1	192454495	194251827
41	570.8	2	1183	377	7977	1	194252828	202468535
42	649.5	3	192	74	1607	1	202469536	204030828
43	653.4	2	459	170	3405	1	204031829	207420484
44	658.6	2	2019	483	14190	1	207421485	221255966
45	693.6	3	176	50	1455	1	221256967	222541917
492	699	1	48	16	494	1	222542918	222949089
46	700.5	2	1413	452	11216	1	222950090	233803223
48	760.3	2	404	147	3297	1	233804224	237095439
49	777.4	2	1033	245	7604	1	237096440	244113842
50	800.7	2	656	183	5189	1	244114843	249100715
52	812.3	3	415	148	3390	1	249101716	252270361
51	821.5	3	199	61	1685	1	252271362	253936567
54	847	2	768	251	5806	1	253937568	259961857
56	849	2	2398	782	18517	1	259962858	278386877
59	930	0	27	16	298	1	278387878	278682335
60	951.2	0	249	63	2102	1	278683336	280718422
61	952	3	222	86	1661	1	280719423	282454136
62	973.3	2	529	223	4302	1	282455137	286794623
63	1014.9	2	1512	578	11230	1	286795624	298214089
67	1135.8	3	243	86	1940	1	298215090	300239041
485	10	1	60	20	504	2	1	513380
68	30.9	2	386	245	2979	2	514381	3673752
69	47.4	2	438	220	3508	2	3674753	7012446
70	92.6	2	593	287	4238	2	7013447	11123932
71	143.1	2	423	187	3018	2	11124933	14176253
72	163.5	2	344	145	2474	2	14177254	16662295
74	197.2	2	1590	528	11980	2	16663296	28991784
703	225.7	0	77	30	749	2	28992785	29507660
75	250.1	1	25	9	313	2	29508661	29851420
76	251.1	2	565	191	4018	2	29852421	34042390
77	273.7	2	1009	261	7183	2	34043391	41357947
78	292.5	2	1127	328	8227	2	41358948	49785686
79	313.5	2	1036	256	7374	2	49786687	57398176
80	329	3	857	228	6340	2	57399177	63326762
81	332.2	3	281	59	2293	2	63327763	65400157
451	335	3	304	53	2484	2	65401158	67722072
82	339.3	2	1459	278	12034	2	67723073	78776402
302	340	3	296	49	2219	2	78777403	80824536
83	341.3	0	205	65	1881	2	80825537	82464978
85	344.8	3	88	18	779	2	82465979	83167098
87	346.5	3	842	145	6610	2	83168099	89088763
449	348	3	854	117	5767	2	89089764	94719594
86	349	2	2621	496	18879	2	94720595	112142490
426	350	0	128	20	891	2	112143491	113005790
467	350	3	334	66	2606	2	113006791	115404666
89	351.8	3	2500	355	19756	2	115405667	133786080
90	358.6	2	4840	970	36676	2	133787081	168570119
92	379.2	2	481	156	3670	2	168571120	172291535
88	380.5	1	73	19	627	2	172292536	172699405
95	381.8	3	207	49	1773	2	172700406	174257371
93	382	0	10	4	264	2	174258372	174453097
96	382.9	3	761	208	5561	2	174454098	180546243
97	394.6	0	122	41	872	2	180547244	181501407
98	401.5	2	796	260	6164	2	181502408	187820473
99	416	3	264	87	2043	2	187821474	189891869
100	422.7	2	310	79	1852	2	189892870	191879703
101	423	0	216	104	1969	2	191880704	193609462
102	450	0	139	55	1210	2	193610463	194701690
103	453.8	2	998	411	7345	2	194702691	202136273
104	515.8	2	1483	566	11289	2	202137274	213757835
105	572.4	2	348	172	2993	2	213758836	216744757
107	584.3	3	110	50	1166	2	216745758	217763658
108	591.5	2	1369	462	10118	2	217764659	228024571
109	654.8	2	491	187	3871	2	228025572	231806182
110	712.1	2	201	110	2190	2	231807183	234752839
111	2	2	998	509	7482	3	1	7927782
112	103.3	2	529	170	3635	3	7928783	11738867
113	131	2	939	306	6943	3	11739868	18597898
115	176.6	2	1121	283	8775	3	18598899	27173266
117	208.6	2	2603	593	19443	3	27174267	46485666
118	227.8	2	1424	286	10280	3	46486667	56201630
119	228.2	2	1124	203	8388	3	56202631	63743210
120	244.7	2	2800	377	19511	3	63744211	82001779
255	250	0	1971	307	14298	3	82002780	95404541
121	254.6	2	1975	351	14915	3	95405542	109530267
122	279.3	2	1679	336	12117	3	109531268	121227004
124	297.9	2	2210	504	16949	3	121228005	137451214
126	318.2	2	855	213	6061	3	137452215	143417213
128	332.95	2	691	201	5233	3	143418214	148577229
129	343.5	3	481	146	3371	3	148578230	151887806
130	344.28	3	385	81	2773	3	151888807	154503110
131	361.1	2	2480	649	18620	3	154504111	172657975
134	411.6	2	345	115	2562	3	172658976	175071464
135	434.3	3	325	80	2827	3	175072465	177465399
136	445	2	283	98	2160	3	177466400	179774752
138	461.1	2	1656	530	12842	3	179775753	192348744
140	538.2	2	277	98	2009	3	192349745	194488873
141	544.2	2	484	159	3866	3	194489874	198348837
142	562.1	2	271	109	2366	3	198349838	200713953
143	566.2	0	285	85	1955	3	200714954	202642229
144	579.5	3	88	29	818	3	202643230	203469810
145	597.6	2	1101	367	8805	3	203470811	212671130
147	636	2	271	111	2739	3	212672131	215544176
149	738.7	2	460	180	3812	3	215545177	219154855
150	759.9	2	693	276	5615	3	219155856	224607282
151	806.9	3	581	197	4463	3	224608283	228997896
152	826.9	3	130	71	1617	3	228998897	230235453
153	828.9	1	30	19	387	3	230236454	230558137
154	0	2	158	57	1470	4	1	1138582
155	15.8	2	377	136	3111	4	1139583	3787392
702	16.2	0	38	13	367	4	3788393	4139999
156	81	2	902	310	7286	4	4141000	11249324
158	143.4	2	334	113	2842	4	11250325	14219180
159	152.9	3	228	70	1876	4	14220181	15984165
160	158.6	2	797	232	6762	4	15985166	22638199
531	217	3	95	25	970	4	22639200	23511186
162	218.5	2	429	152	3743	4	23512187	27092981
163	232.2	2	597	182	4086	4	27093982	31302847
164	250.8	2	2160	552	17061	4	31303848	47043287
435	270	3	434	82	3513	4	47044288	50198736
167	278	0	1132	169	7987	4	50199737	57753149
190	279	3	675	122	5262	4	57754150	62757937
165	279.9	3	894	133	7335	4	62758938	69393962
166	283.3	2	850	182	5556	4	69394963	75015832
172	290	3	1445	262	10221	4	75016833	85089375
174	291.8	3	466	85	3381	4	85090376	88258829
168	295.2	2	434	99	3008	4	88259830	91137434
444	297	3	171	51	1582	4	91138435	92426719
169	298	3	1713	321	12764	4	92427720	104166349
170	298.5	3	1293	176	9814	4	104167350	112853800
171	299.9	2	2210	371	15611	4	112854801	127806473
173	300.1	3	464	91	3895	4	127807474	131200994
175	301	3	243	53	1984	4	131201995	133344605
176	302.5	2	1100	212	8271	4	133345606	140898260
179	326.5	2	1058	243	7546	4	140899261	148644295
246	332	3	381	88	2572	4	148645296	151164716
181	362.4	2	950	274	7217	4	151165717	158776000
182	392.4	2	2865	817	21981	4	158777001	181036975
184	463.3	2	707	292	5434	4	181037976	186289867
183	464	0	918	134	7320	4	186290868	193058236
185	514.9	1	91	52	847	4	193059237	193763800
186	515	2	30	16	313	4	193764801	194068843
187	522.1	2	217	78	1945	4	194069844	196035902
188	531.7	2	1075	343	8947	4	196036903	204650496
191	554.1	3	144	38	1161	4	204651497	205885920
194	555	3	350	84	2288	4	205886921	208492278
193	559	3	815	180	6600	4	208493279	214582987
469	561.9	3	375	85	2582	4	214583988	217044846
192	570.6	3	170	54	1489	4	217045847	218451167
195	574.8	3	262	57	2391	4	218452168	220570276
127	579.3	3	489	136	4370	4	220571277	224525373
196	581.8	3	699	178	6129	4	224526374	230186118
482	588	0	63	14	534	4	230187119	230797144
199	599.5	3	760	238	5870	4	230798145	236613917
198	619	2	214	93	1729	4	236614918	238427965
200	644.3	2	321	177	2925	4	238428966	240969279
201	655	2	346	233	3341	4	240970280	244070290
202	707.8	2	228	168	1896	4	244071291	245943046
203	748.3	2	103	44	1372	4	245944047	247095508
204	0	2	629	483	5845	5	1	5463292
205	110.7	0	33	16	460	5	5464293	5901549
206	124.7	1	204	143	2038	5	5902550	7930455
207	150.9	2	423	198	3665	5	7931456	11687205
209	189.8	3	351	161	2552	5	11688206	14343560
210	196.9	2	412	135	2538	5	14344561	17057668
460	215	0	81	32	882	5	17058669	17877440
211	216.3	2	366	129	2528	5	17878441	20475106
212	230.4	2	1063	294	8070	5	20476107	28530845
215	235.6	3	272	72	2102	5	28531846	30465702
216	242.6	3	103	17	705	5	30466703	31231691
217	247.6	2	864	235	6722	5	31232692	37795710
218	260.2	2	965	203	8511	5	37796711	45298105
486	267	0	59	13	450	5	45299106	45710616
219	267.7	2	1226	264	8780	5	45711617	54633698
220	279.1	2	978	250	7374	5	54634699	61982511
221	285.5	1	252	97	2116	5	61983512	64163915
223	286.5	2	1718	438	13553	5	64164916	77016825
225	297.5	2	1552	349	11750	5	77017826	88636405
227	314.23	3	773	187	5982	5	88637406	94423078
228	314.4	3	670	138	5027	5	94424079	99395006
180	314.6	3	894	140	5963	5	99396007	105074633
231	314.8	3	2338	311	18159	5	105075634	121341181
230	315	3	281	60	2415	5	121342182	123544923
494	316	3	369	82	3028	5	123545924	126576955
233	316.8	3	490	107	3528	5	126577956	129753499
234	317.6	2	4317	699	31433	5	129754500	161010836
237	338	3	303	73	2072	5	161011837	163310878
238	346.5	2	2063	564	14940	5	163311879	178017439
241	408.8	3	117	47	1146	5	178018440	178981880
242	410.8	2	505	185	3724	5	178982881	182867745
244	435.5	3	331	105	3611	5	182868746	186076832
715	441	0	12	7	294	5	186077833	186246420
245	467.2	2	492	169	3836	5	186247421	190026797
500	470	0	15	11	210	5	190027798	190171711
247	470.1	2	556	194	4571	5	190172712	194588982
248	488.4	1	29	12	245	5	194589983	194757899
249	493.5	3	216	57	1764	5	194758900	196450183
250	493.6	2	958	377	7781	5	196451184	203728247
251	528.7	3	433	194	3430	5	203729248	207108874
252	536.6	1	32	26	367	5	207109875	207374348
253	590.4	2	627	288	4880	5	207375349	212425320
254	641.4	2	526	265	4762	5	212426321	216915529
256	5	3	285	111	1999	6	1	2119901
257	17.5	3	336	103	2871	6	2120902	5304421
259	60.8	0	95	31	852	6	5305422	6157891
260	66.4	2	586	177	3537	6	6158892	10150711
261	71.8	0	418	77	3155	6	10151712	13274999
262	72.7	2	1594	320	12073	6	13276000	25507264
438	81	0	314	61	1857	6	25508265	28669315
268	85.5	2	420	108	3194	6	28670316	31742641
267	91.1	3	1305	271	9359	6	31743642	41138819
266	91.5	3	157	35	955	6	41139820	42222357
263	91.8	3	336	106	2592	6	42223358	45046739
264	92	3	598	109	4802	6	45047740	49842783
265	96	2	1979	361	14063	6	49843784	63819953
269	105	2	1510	339	12117	6	63820954	75380861
270	116.2	2	1143	244	8771	6	75381862	83646486
271	125	2	1217	376	9006	6	83647487	92341207
442	144.8	0	187	57	1504	6	92342208	93688046
272	148	3	199	71	1680	6	93689047	95505834
273	155	3	323	106	2258	6	95506835	97845007
274	167.6	2	877	261	6183	6	97846008	103946279
276	181.9	2	302	119	3263	6	103947280	106922361
277	203.2	1	143	27	1283	6	106923362	108092708
477	210	0	66	23	666	6	108093709	108710915
280	211.5	3	446	128	3302	6	108711916	111898569
281	228.9	2	2263	588	18032	6	111899570	129319470
282	269.8	2	321	90	3091	6	129320471	132191390
283	277.1	2	1069	374	8168	6	132192391	140114478
284	302	2	245	113	2195	6	140115479	142390359
285	310.7	2	956	286	7237	6	142391360	149895885
286	357.1	0	92	45	823	6	149896886	150746214
287	373.8	2	1717	752	13185	6	150747215	164014760
289	502.9	2	421	270	3714	6	164015761	167684433
291	542.7	2	168	85	1612	6	167685434	169254300
714	0.07	1	49	27	725	7	1	716803
292	0.1	0	34	8	401	7	717804	1062319
293	2.7	2	253	121	2763	7	1063320	3647831
294	69.1	1	184	80	1470	7	3648832	5264569
295	71.1	0	4	2	117	7	5265570	5401177
487	71.5	3	78	19	808	7	5402178	6182823
296	86.3	2	983	322	8129	7	6183824	14573076
297	151.5	2	581	181	4978	7	14574077	19321319
298	156.9	2	388	102	3302	7	19322320	22703121
299	170.8	3	1455	262	11412	7	22704122	33844247
300	176.8	2	973	196	8467	7	33845248	41118373
301	182.6	2	1784	341	13504	7	41119374	53661535
456	183	3	295	35	1974	7	53662536	55584332
303	183.4	1	205	51	1724	7	55585333	56997429
459	185.5	3	508	86	3626	7	56998430	60349458
470	186.1	3	1116	179	8766	7	60350459	67932023
304	186.3	2	914	177	7031	7	67933024	74303780
719	189	1	17	7	181	7	74304781	74433712
306	190.6	2	998	176	7379	7	74434713	81494582
308	191	3	98	28	793	7	81495583	82266403
307	192.5	2	709	152	5414	7	82267404	87463176
430	202	0	763	134	6272	7	87464177	92951234
309	228.7	2	1608	267	12720	7	92952235	105245595
311	252.6	3	379	82	2905	7	105246596	108198830
312	252.9	3	491	99	3508	7	108199831	111822161
313	255	3	417	116	3434	7	111823162	115304921
315	261.5	3	388	101	2768	7	115305922	118104963
316	274	1	236	70	2033	7	118105964	120027813
317	297	2	266	76	2249	7	120028814	122254239
318	298.4	2	1302	414	10098	7	122255240	132377176
452	342	0	29	18	357	7	132378177	132671778
320	347.2	2	1500	495	11647	7	132672779	144594710
322	385.1	2	1681	595	11662	7	144595711	156539552
324	454	1	40	20	490	7	156540553	157025495
325	471.4	2	1682	789	13416	7	157026496	170974187
326	0	2	2150	683	16860	8	1	16267836
327	153.3	2	171	69	1391	8	16268837	17643368
328	160.8	1	188	68	1636	8	17644369	19072060
329	175.9	2	908	255	6835	8	19073061	26180997
330	192	3	666	142	5243	8	26181998	31126502
341	198	3	169	35	1210	8	31127503	32293504
331	200.3	3	825	153	5620	8	32294505	37802251
334	201	3	1097	175	8232	8	37803252	45228679
332	201.2	3	1002	163	7938	8	45229680	52477336
343	201.5	3	576	103	4169	8	52478337	56276734
333	202	3	527	130	4566	8	56277735	60066696
457	204.1	3	247	46	1744	8	60067697	61883822
335	204.8	1	117	28	1406	8	61884823	62992958
336	206	2	1058	265	8418	8	62993959	71067974
339	207	3	249	73	2156	8	71068975	73099349
428	210	0	63	14	573	8	73100350	73661352
344	234.8	2	895	204	6757	8	73662353	80407882
338	240.7	3	795	152	5154	8	80408883	85279808
337	241	3	123	37	1063	8	85280809	86330795
340	254.8	2	1400	291	10040	8	86331796	96137209
345	274.9	2	679	157	4875	8	96138210	101292463
346	283.2	0	195	45	1656	8	101293464	102960192
347	289.8	3	403	78	2709	8	102961193	105663701
348	295.3	3	301	92	2548	8	105664702	108244301
349	304.2	2	931	249	8344	8	108245302	115630976
350	315.2	2	561	177	4454	8	115631977	119902581
352	330.4	3	200	51	1538	8	119903582	121362309
353	337.2	2	410	147	2881	8	121363310	124117316
354	348.2	2	1683	523	13867	8	124118317	137438760
355	381.7	3	137	41	965	8	137439761	138416067
356	382	3	405	136	2993	8	138417068	141539008
358	387.6	3	1720	536	13083	8	141540009	154861189
360	411	3	585	275	4331	8	154862190	159327130
362	432.4	2	563	228	3733	8	159328131	163387794
363	455.1	2	661	274	4998	8	163388795	168720511
364	515	2	190	129	1685	8	168721512	170477336
365	550.4	2	40	25	416	8	170478337	170902102
366	569	2	370	200	3728	8	170903103	174515299
441	0.05	0	83	25	744	9	1	973429
368	5	2	995	254	7595	9	974430	8356590
369	62.3	2	92	38	833	9	8357591	9154130
370	64.7	2	368	152	3640	9	9155131	12627210
484	100	0	16	3	230	9	12628211	12825178
372	101.1	1	67	19	578	9	12826179	13250840
373	125.7	2	2023	678	15400	9	13251841	28865152
490	220.2	3	170	46	1450	9	28866153	30267541
381	220.3	3	143	35	1058	9	30268542	31468802
377	221	3	431	89	3586	9	31469803	34705353
378	221.7	3	395	79	3292	9	34706354	37574848
367	224	2	787	136	6183	9	37575849	43273969
374	226	3	458	99	3748	9	43274970	46966170
375	226.3	3	740	136	4699	9	46967171	51484614
214	227	3	305	56	2097	9	51485615	53597147
106	227.1	4	939	190	7359	9	53598148	60378895
432	227.2	4	701	135	4875	9	60379896	65011726
448	227.3	4	576	90	4512	9	65012727	69221205
197	227.4	3	1294	211	10079	9	69222206	78497844
491	228	0	72	13	808	9	78498845	79187702
431	229	0	111	31	1014	9	79188703	80140812
376	230.6	2	3124	650	22927	9	80141813	102813219
453	231	0	121	31	1107	9	102814220	103791303
499	260.54	0	35	10	524	9	103792304	104324746
380	266	2	353	96	2322	9	104325747	106729473
473	283.1	3	185	34	1509	9	106730474	107934190
382	287	3	370	118	3072	9	107935191	111071158
383	298	2	734	205	6071	9	111072159	117186768
384	309.9	2	185	63	1318	9	117187769	118667073
385	314.3	2	1065	365	8045	9	118668074	126889010
386	342	2	318	113	2557	9	126890011	129495846
387	378.9	2	732	288	5473	9	129496847	135212415
388	380	0	88	51	975	9	135213416	136164392
389	421.6	2	779	301	6345	9	136165393	142291527
390	526	2	208	139	1514	9	142292528	143917114
391	538.5	2	1062	519	8614	9	143918115	152350485
392	16.6	2	693	321	5409	10	1	5937095
393	134.8	2	627	176	4865	10	5938096	10880816
519	136.76	0	59	11	539	10	10881817	11418637
394	160	3	406	98	3459	10	11419638	14739011
395	168.2	2	1284	290	9741	10	14740012	23943839
397	180.7	2	302	82	3180	10	23944840	26495249
398	183.4	2	1297	245	9795	10	26496250	35699654
399	187	2	1260	237	9501	10	35700655	44862826
84	191.2	3	2295	372	16694	10	44863827	60599593
400	195.4	2	1166	230	8785	10	60600594	69094420
401	208.5	2	879	147	7124	10	69095421	75954080
402	213.3	3	387	99	2940	10	75955081	78659407
403	215	3	425	115	3547	10	78660408	82099133
404	217.8	2	228	60	2151	10	82100134	84153376
405	226.1	3	171	38	1166	10	84154377	85378645
406	228.3	2	448	135	3944	10	85379646	89100093
408	228.5	3	333	77	2734	10	89101094	91801605
409	245.9	2	827	200	6713	10	91802606	97989745
410	250	3	228	51	2131	10	97990746	99878312
411	253.5	2	1845	355	13577	10	99879313	112956477
721	265	0	79	17	416	10	112957478	113389811
412	269.6	2	947	261	7874	10	113390812	120984248
413	287.9	2	1516	500	11167	10	120985249	132714564
414	344.8	2	793	306	6031	10	132715565	138870990
712	372.18	0	64	18	588	10	138871991	139475696
416	400	3	168	68	1278	10	139476697	140799111
417	410.6	2	420	246	3038	10	140800112	143823795
418	450.8	2	127	83	1220	10	143824796	144927289
419	483.7	2	407	223	3062	10	144928290	148234943
420	483.8	3	125	73	1381	10	148235944	149686045
425	unknown	5	218	51	1871	0	9718511	11319527
427	unknown	5	236	35	2033	0	11479785	13269771
429	unknown	5	166	41	1759	0	13443808	14680007
439	unknown	5	32	17	264	0	357694	743651
447	unknown	5	136	25	857	0	1275091	2154542
450	unknown	5	77	15	715	0	2997511	3661649
458	unknown	5	95	12	774	0	4003830	4706133
468	unknown	5	4	9	78	0	5004128	5192987
475	unknown	5	61	13	455	0	5891004	6264897
483	unknown	5	28	9	362	0	6265898	6707748
495	unknown	5	17	4	137	0	6708749	7170473
503	unknown	5	34	6	401	0	7171474	7491512
504	unknown	5	13	-	166	0	7492513	7629807
507	unknown	5	28	4	137	0	7630808	7865562
525	unknown	5	10	2	151	0	7866563	8189874
538	unknown	5	6	1	181	0	8190875	8417532
545	unknown	5	6	2	156	0	8418533	8555704
580	unknown	5	94	9	686	0	8556705	9148249
610	unknown	5	2	1	107	0	9149250	9239470
639	unknown	5	2	1	112	0	9240471	9394169
665	unknown	5	2	-	93	0	9395170	9552114
672	unknown	5	3	1	73	0	9553115	9717510
690	unknown	5	3	-	107	0	11320528	11478784
691	unknown	5	5	-	88	0	13270772	13442807
697	unknown	5	37	6	338	0	1	356693
698	unknown	5	43	7	529	0	744652	1274090
704	unknown	5	117	22	1024	0	2155543	2996510
707	unknown	5	28	7	308	0	3662650	4002829
709	unknown	5	41	9	298	0	4707134	5003127
711	unknown	5	200	19	1974	0	5193988	5890003
Code: 0, chromosomal assignment is known, but not ordered and oriented
1, ordered, but not oriented; 2: genetically anchored and oriented;
3, anchored and oriented with assistance from optical map
4: the block is anchored, but order and orientation are unknown
5: unknown chromosomal context
